# Supplementary material for: Functional vitamin K insufficiency, vascular calcification and mortality in advanced chronic kidney disease: A cohort study
Source: PLoS One. 2021 Feb 24;16(2):e0247623. doi: 10.1371/journal.pone.0247623 (PMC7904143; doi:10.1371/journal.pone.0247623)
Supplement: S1 Data — (DAT) [file pone.0247623.s008.dat]

cohort,DM,Age,hsCRP,Inflam,CVD,Gender,SGA,duMGP,Handgrip,BMI,SystBT,DiastBT,PTH,Ca,PO4,TG,Chol,HDL,Albumin,Creatinine,HB,Months,censora,statusa,censorc,statusc,treatment,Betablock,ACEi/ARB,Statin,Ca-block,Waran,VC,S CAC,AVC
0,0,"62,00","0,2",0,0,0,0,1465,"20,00","21,51",145,85,"350,0","2,38","1,3","0,75","3,5","1,3",33,"5,44",129,"46,13",0,0,0,0,0,0,1,1,0,0,,,
0,0,"30,00","0,2",0,0,0,1,1020,"25,00","23,69",139,83,"120,0","2,15","1,1","1,9","2,5","0,7",36,"6,49",74,"55,93",0,0,0,0,1,0,0,0,0,0,,,
0,0,"53,00","0,67",0,0,0,0,956,"25,00","27,91",135,90,"240,0","2,21","1,3","0,4","6,9","4,6",34,"6,89",125,"56,63",0,0,0,0,1,0,1,0,1,0,,,
0,0,"38,00","0,2",0,0,0,0,1387,"29,00","36,55",130,90,"38,0","1,96","1,5","1,5","4,6","1,6",30,"9,14",,"32,30",0,0,0,0,1,0,0,0,0,0,,,
0,0,"62,00","0,45",0,0,0,0,661,"27,00","22,48",177,82,"360,0","2,31","1,1","2,2","4,9","1,3",33,"3,82",106,"54,57",0,0,0,0,0,0,0,0,1,0,0,0,0
0,0,"42,00","0,24",0,0,0,1,769,"33,00","22,56",156,82,"160,0","2,26",1,"0,69","4,3","1,9",33,"4,37",112,"48,23",0,0,0,0,0,0,1,0,0,0,0,0,0
0,0,"26,00","0,29",0,0,0,1,791,"28,00","18,69",117,59,"220,0","2,18","0,96","0,5","4,3","1,7",37,"5,10",128,"55,93",0,0,0,0,0,0,1,0,0,0,0,0,0
0,0,"22,00","0,2",0,0,0,1,766,"28,00","19,12",123,67,"120,0","2,26","2,1","1,9","5,9","1,1",37,"7,98",,"40,83",0,0,0,0,1,0,1,0,1,0,0,0,0
0,0,"20,00","0,2",0,0,0,1,1105,,"20,57",146,100,"120,0","2,37","1,4","1,2","5,6",2,32,"5,00",,"31,27",0,0,0,0,1,1,0,0,0,0,0,0,0
0,0,"58,00","0,2",0,0,0,0,1245,"14,00","21,64",164,90,"170,0","2,23","1,7","1,3","3,8","1,7",34,"7,64",,"24,03",0,0,0,0,0,1,1,1,1,0,0,0,0
0,0,"30,00","0,3",0,0,0,0,600,"21,00","21,63",127,81,"170,0","2,96","1,8","2,4","3,9","1,2",37,"7,70",103,"54,77",0,0,0,0,1,1,0,0,0,0,0,0,0
0,0,"19,00","1,5",0,0,0,0,1214,"30,00","20,86",115,75,"490,0","2,23","1,6","1,1","4,9","1,6",36,"8,37",100,"53,83",0,0,0,0,1,1,0,0,0,0,0,0,0
0,0,"43,00","2,4",0,0,0,0,959,"18,00","29,87",169,87,"96,0","2,18",2,"1,7","5,1","1,4",31,"4,90",,"43,33",0,0,0,0,0,1,1,0,0,0,1,2,0
0,0,"50,00","1,9",0,0,0,0,1414,"30,00","23,55",125,75,"270,0","2,56","1,1","0,99","3,9","1,5",38,"6,57",,"42,87",0,0,0,0,1,0,1,1,0,0,1,5,0
0,0,"54,00","0,4",0,0,0,1,799,"16,00","23,47",126,73,"1050,0","2,14","1,8","0,9","4,7","1,9",35,"6,05",111,"49,17",0,0,0,0,1,0,0,1,1,0,1,12,0
0,0,"44,00","0,2",0,0,0,0,2048,"26,00","29,02",131,76,"490,0","2,71","1,4","0,76","6,4","2,6",37,"4,88",,"36,10",0,0,0,0,1,0,0,0,0,0,1,38,0
0,0,"69,00","0,8",0,0,0,0,1525,"17,00","21,19",147,85,"170,0","2,22","1,9","0,56","5,1","2,2",31,"6,97",99,"48,47",0,0,0,0,1,1,1,1,0,0,1,135,0
0,0,"56,00","0,94",0,0,0,0,1284,"23,00","23,63",116,75,"1100,0","2,29","1,5","0,64","5,6",2,38,"9,60",115,"54,07",0,0,0,0,1,0,0,0,0,0,1,371,0
0,1,"65,00","0,47",0,0,0,0,1378,"31,00","28,00",181,96,"58,0","2,1","2,8","1,8","4,7","1,5",33,"7,34",113,"47,53",0,0,0,0,1,1,1,0,1,0,1,611,"35,6"
0,0,"49,00","1,7",0,0,0,0,2709,"18,00","30,90",130,80,"190,0","2,35","1,8",1,"3,4",1,33,"9,72",113,"40,07",0,0,0,0,1,0,1,0,0,0,1,944,59
0,0,"61,00","7,6",0,0,0,1,4610,"25,00","26,50",180,90,"20,0","2,33","1,6","2,1","3,6",1,27,"8,78",114,"35,40",0,0,0,0,1,1,1,1,1,0,1,565,"235,6"
0,0,"52,00","4,3",0,0,0,1,1203,"15,00","18,96",145,84,"270,0","2,07","2,4","1,3","5,6","1,3",32,"10,34",96,"53,33",0,0,0,0,1,1,1,1,1,0,1,1710,"388,4"
0,0,"46,00","0,2",0,0,1,0,763,"56,00","25,73",155,85,"380,0","2,17","1,7","1,2","2,7","1,2",33,"4,40",108,"55,47",0,0,0,0,0,0,1,1,1,0,1,,
0,0,"55,00","0,55",0,0,1,0,848,"42,00","22,63",120,73,"150,0","2,35","1,3","0,43",4,2,32,"5,51",126,"44,97",0,0,0,0,1,0,0,0,0,0,1,,
0,0,"46,00","2,7",0,0,1,0,708,"42,00","27,99",140,92,"280,0",2,"2,5","0,5","5,3","1,4",42,"8,60",106,"44,73",0,0,0,0,0,0,1,0,1,0,,,
0,0,"21,00","0,2",0,0,1,1,1305,"41,00","19,27",132,81,"240,0","2,56","1,8","1,3","4,1","1,2",40,"9,25",102,"53,43",0,0,0,0,1,0,1,1,0,0,,,
0,1,"40,00","0,2",0,0,1,1,1458,,"34,65",150,100,"89,0","2,31","1,4","2,1","5,6",2,27,"7,16",,"24,67",0,0,0,0,1,0,1,0,1,0,1,,
0,0,"42,00","0,2",0,0,1,0,744,"54,00","23,92",148,79,"80,0","2,11","2,3",1,"3,9","1,2",29,"6,86",98,"34,97",0,0,0,0,0,1,0,1,1,0,,,
1,0,"34,00",9,0,0,1,0,1994,"57,00","26,06",,,,,,,,,36,"6,92",115,"41,80",0,2,0,2,0,1,1,1,0,,,,
0,0,"46,00","0,5",0,0,1,0,982,"50,00","24,02",150,87,"260,0","2,29","1,6","1,3","3,8","1,4",40,"8,18",115,"54,10",0,0,0,0,0,1,0,1,1,0,1,,
1,0,"39,28","88,6",1,0,1,0,1756,"37,00","24,40",145,91,,"2,24","3,3","1,3","4,8","0,7",30,"10,18",74,"60,87",0,0,0,0,0,1,1,0,1,,,,
0,0,"58,00","0,44",0,0,1,1,1243,"12,00","22,06",140,75,"330,0","2,31","2,7","1,6","4,6","1,6",32,"10,67",,"23,73",0,0,0,0,0,1,1,1,1,0,1,,
2,0,"48,00","1,5",0,0,1,0,837,"47,00","25,43",149,89,,"1,89","2,6","1,4","3,5","1,4",40,"13,39",94,"60,90",0,0,0,0,0,1,1,0,1,,,,
0,0,"48,00","0,82",0,0,1,0,1474,"46,00","29,57",133,86,"550,0","2,09","2,2",3,"4,7","0,8",34,"14,80",121,"53,60",0,0,0,0,1,1,1,0,1,0,1,,
0,0,"45,00","1,6",0,0,1,0,1017,"43,00","30,06",148,84,"660,0","2,42","2,2","1,6","3,9","1,1",34,"16,87",109,"49,63",0,0,0,0,1,1,0,1,1,0,,,
0,0,"32,00","0,24",0,0,1,0,1482,"37,00","23,15",171,110,"550,0","2,12","2,1","2,8","6,9",1,34,"11,50",,"32,83",0,0,0,0,1,,,,,,,0,0
0,0,"24,00","1,7",0,0,1,1,862,"31,00","21,51",134,80,"140,0","2,23","1,4","1,3","6,7","1,1",37,"7,08",104,"52,43",1,1,1,1,0,0,0,0,0,0,0,0,0
0,0,"32,00","0,55",0,0,1,0,1188,"40,00","23,84",130,80,"250,0","2,43","1,5","1,2","5,9","1,3",36,"7,74",163,"42,17",0,0,0,0,1,0,0,0,0,0,0,0,0
0,0,"28,00","0,28",0,0,1,1,628,"38,00","25,13",151,96,"250,0","2,06","1,2","0,7","3,6","1,5",32,"8,35",96,"53,83",0,0,0,0,1,0,0,0,1,0,0,0,0
0,0,"27,00","4,5",0,0,1,0,1977,"43,00","18,81",121,66,"320,0","2,59","1,8","1,3",3,"1,1",40,"8,43",105,"45,20",0,0,0,0,1,0,0,0,0,0,0,0,0
0,0,"24,00","3,9",0,0,1,0,764,"44,00","34,94",107,70,"660,0","1,92","1,8","0,61",4,"1,1",40,"9,69",115,"40,53",0,0,0,0,1,0,0,0,0,0,0,0,0
0,0,"46,00","0,34",0,0,1,0,1998,"37,00","22,57",153,95,"210,0","2,46",1,"1,2","3,5","1,3",37,"10,17",132,"52,93",0,0,0,0,1,0,0,1,0,0,1,0,0
0,0,"30,00","0,26",0,0,1,1,1384,"40,00","26,15",127,79,"290,0","2,37","2,6","0,57","2,8","1,5",37,"11,55",,"24,50",0,0,0,0,0,0,1,1,1,0,0,0,0
0,0,"35,00","3,9",0,0,1,0,900,"53,00","24,45",142,95,"1480,0","2,38","1,9",1,"6,4","1,4",43,"12,49",99,"54,77",0,0,0,0,0,0,1,0,1,0,1,0,0
0,0,"50,00","0,2",0,0,1,0,1476,"37,00","30,16",124,75,"180,0","2,52","2,2",1,"3,2","1,4",34,"13,40",116,"41,93",0,0,0,0,0,0,1,1,1,0,0,0,0
0,0,"24,00",1,0,0,1,0,602,"46,00","28,24",147,91,"310,0","2,1","2,1","1,2","4,8","1,7",28,"6,70",114,"57,13",0,0,0,0,0,1,1,0,0,0,0,0,0
0,0,"32,00","0,26",0,0,1,1,1742,"43,00","24,16",170,106,"110,0","2,25","1,8","1,1","4,7",1,41,"8,64",111,"49,17",0,0,0,0,1,1,0,0,1,0,0,0,0
0,0,"29,00","0,2",0,0,1,0,1254,"50,00","23,74",148,95,"330,0","1,89","2,4","2,2","5,6","1,2",21,"9,05",99,"24,90",0,0,0,0,0,1,1,1,1,1,0,0,0
0,0,"26,00","2,2",0,0,1,0,1193,"42,00","21,00",121,62,"180,0","2,14","1,2","1,1","5,1","1,6",40,"9,38",101,"54,53",0,0,0,0,1,1,1,0,1,0,0,0,0
0,0,"50,00","1,1",0,0,1,1,1361,"42,00","26,12",166,105,"82,0","2,23",1,"1,2","3,4","1,7",30,"9,92",131,"46,37",0,0,0,0,1,1,0,0,1,0,1,0,0
0,0,"22,00","0,6",0,0,1,0,1058,"65,00","26,47",165,90,"190,0","2,41","1,6","2,8","3,8","0,7",40,"10,58",117,"33,07",0,0,0,0,0,1,1,0,1,0,0,0,0
0,0,"40,00","0,2",0,0,1,0,651,"57,00","27,08",140,75,"52,0","2,4","2,3","0,77","2,5","1,1",30,"11,02",,"35,87",0,0,0,0,1,0,1,0,0,0,1,3,0
0,0,"47,00","0,2",0,0,1,1,300,"40,00","20,82",160,90,"290,0","2,05","1,8","1,5","4,1","2,4",33,"7,96",110,"31,03",0,0,0,0,1,1,0,0,1,0,1,3,0
0,1,"49,00",1,0,0,1,0,3412,"42,00","26,52",177,99,"180,0","1,81","2,1","1,5","3,4","1,3",23,"13,30",109,"30,53",0,0,0,0,0,0,1,1,1,0,1,7,0
0,0,"59,00","0,59",0,0,1,0,1662,"49,00","24,62",138,86,"360,0","2,25","0,9","0,9","4,3","1,5",35,"9,67",119,"56,90",0,0,0,0,0,1,1,1,0,0,1,8,0
0,0,"38,00","0,91",0,0,1,0,1430,"37,00","24,14",150,95,"570,0","2,03","2,7","1,2","4,3","0,7",35,"10,68",,"29,10",0,0,0,0,0,1,0,0,1,0,1,8,0
0,0,"59,00","0,46",0,0,1,0,1049,"34,00","25,00",144,75,"270,0","2,2","1,6","1,4","3,1",1,33,"9,22",103,"41,47",0,0,0,0,0,1,1,0,1,0,1,10,0
0,0,"58,00","1,2",0,0,1,0,2204,"43,00","23,36",140,80,"220,0","1,94","2,1","0,57","5,8","4,4",34,"5,52",142,"27,70",0,0,0,0,1,,,,,,1,14,0
0,0,"32,00","2,4",0,0,1,0,1325,"45,00","31,91",157,95,"360,0","2,26","0,97","0,98","6,3","1,3",40,"7,76",,"44,27",0,0,0,0,1,1,1,0,1,0,1,14,0
0,0,"60,00","0,5",0,0,1,0,1787,"50,00","25,15",123,70,"400,0","2,41","1,6","1,5","5,7","1,3",34,"12,85",113,"54,30",0,0,0,0,1,1,0,0,1,0,1,14,0
0,0,"47,00","2,5",0,0,1,0,1777,"48,50","24,11",150,98,"190,0","2,33","1,5","1,6","5,2","1,1",41,"8,76",109,"51,73",0,0,0,0,0,1,0,0,1,0,1,16,0
0,1,"53,00","1,2",0,0,1,0,1966,"37,00","25,40",130,85,"560,0","1,45","1,1","1,9","3,2","0,8",35,"11,47",121,"45,00",0,0,0,0,1,0,0,0,0,0,1,24,0
0,0,"47,00","1,3",0,0,1,0,1936,"48,00","26,44",161,90,"1650,0","2,17","2,1","1,4",4,1,39,"12,08",110,"55,23",0,0,0,0,0,1,1,0,1,0,1,37,0
0,0,"55,00","2,3",0,0,1,0,1096,"54,00","29,71",152,89,"470,0","2,2","1,9","0,67","2,8","1,3",40,"9,65",,"44,03",0,0,0,0,0,,,,,,1,40,0
0,0,"41,00","0,62",0,0,1,0,1329,"61,50","26,32",116,63,"388,0","2,53","2,5","3,4",4,1,38,"8,62",105,"60,87",0,0,0,0,0,1,1,0,0,0,1,59,0
0,0,"50,00","2,5",0,0,1,0,1824,"30,00","38,85",140,85,"380,0","2,13","1,8",1,"5,3","1,4",38,"6,05",118,"53,13",0,0,0,0,1,1,0,0,0,0,1,90,0
0,0,"49,00","3,6",0,0,1,1,1941,"49,00","26,20",184,95,"18,0","2,16","1,2",2,"4,1","1,8",36,"9,93",117,"34,77",0,0,0,0,1,,,,,,1,94,0
0,0,"57,00","14,6",1,0,1,1,1064,"46,50","24,49",132,90,"170,0","2,41","1,4","0,9","4,6","1,2",35,"7,36",127,"51,93",0,0,0,0,1,0,0,0,1,0,1,538,0
0,0,"65,00","2,2",0,0,1,1,1598,"33,00","23,87",138,84,"540,0","2,51",1,"0,73","3,7","1,8",37,"4,80",115,"53,60",0,0,0,0,1,0,1,1,0,0,1,1049,0
0,1,"51,00",58,1,0,1,1,2942,"32,00","25,85",151,100,"360,0","2,06","1,5","0,92","4,4","1,5",29,"9,81",107,"49,87",0,0,0,0,1,1,0,0,0,0,1,1073,0
0,0,"41,00","0,2",0,0,1,0,1323,"50,00","22,09",180,109,"390,0","1,97","1,8","1,1",5,"1,5",40,"6,44",120,"53,13",0,0,0,0,0,0,1,0,1,0,1,1181,0
0,0,"51,00","0,55",0,0,1,0,1129,"50,50","22,55",129,78,"290,0","2,53","1,5","0,81","4,4",2,38,"7,52",119,"46,60",0,0,0,0,0,0,1,1,1,0,1,1312,0
0,0,"48,00","0,86",0,0,1,0,1334,"44,00","22,31",166,90,"85,0","2,04","1,5","1,6","4,5","1,1",42,"10,50",116,"51,97",0,0,0,0,0,1,1,1,0,0,1,111,"1,4"
0,0,"71,00","0,89",0,0,1,0,569,"38,00","27,71",144,75,"290,0","2,16",2,"1,5","2,9","0,9",31,"8,38",,"28,40",0,0,0,0,0,0,0,1,1,0,1,361,"38,5"
0,1,"53,00","0,32",0,0,1,0,641,"35,00","28,78",181,82,"330,0","2,08","1,8","1,2","3,2","1,4",28,"6,86",87,"30,33",0,0,0,0,1,1,1,1,1,0,1,52,"56,2"
0,0,"63,00",3,0,0,1,1,1411,"32,00","22,49",177,98,"370,0",2,"1,2","0,73",3,"1,4",27,"7,67",113,"30,03",0,0,0,0,1,,,,,,1,303,"127,2"
0,0,"53,00","0,44",0,0,1,0,1491,"44,00","25,77",141,72,"400,0","2,34",2,"2,3","5,6","1,2",39,"7,48",112,"49,40",0,0,0,0,1,0,1,0,0,0,1,55,"142,3"
0,0,"45,00","1,4",0,0,1,0,1975,"46,00","30,16",125,75,"400,0","2,34","0,41","2,3","3,2","0,9",32,"6,28",,"37,03",0,0,0,0,1,1,0,1,0,0,1,874,"152,6"
0,0,"69,00","1,5",0,0,1,1,1449,"33,00","25,31",135,72,"130,0","2,26","1,2","0,57","4,8","1,9",24,"8,40",,"31,90",0,0,0,0,1,1,0,0,1,,1,1793,"207,4"
0,1,"69,00","3,6",0,0,1,0,1701,"35,00","24,12",158,84,"20,0","2,56",1,"0,64","4,5","2,1",29,"7,18",112,"32,60",0,0,0,0,1,0,1,1,0,0,1,1773,"1490,7"
0,1,"62,00","1,5",0,1,0,0,1491,"19,50","22,52",162,74,"540,0","2,49","1,4","1,2","2,6",1,36,"5,54",112,"51,80",1,1,1,1,1,1,0,0,0,0,1,,
0,0,"69,00","0,45",0,1,1,,1723,,"26,99",185,90,"300,0","2,1","1,9","1,1",3,"1,4",30,"7,22",99,"47,30",0,0,0,0,1,1,0,1,1,0,1,,
0,0,"61,00",1,0,1,1,,1624,,"26,48",135,90,"252,0","2,26","3,2","2,8","4,6","0,8",35,"10,17",99,"60,90",0,0,0,0,1,1,0,0,1,0,1,,
0,0,"45,00","0,47",0,1,1,0,812,"46,00","24,57",129,68,"540,0","2,05",1,1,"4,2","1,9",36,"4,64",106,"52,47",0,0,0,0,1,0,1,0,0,0,1,0,0
0,0,"49,00","1,4",0,1,1,1,1245,"39,00","21,46",153,91,"97,0","2,04","1,6","1,8","4,9","1,1",32,"7,57",122,"34,53",0,0,0,0,1,1,1,1,1,0,0,0,0
0,0,"32,00","0,38",0,1,1,0,1910,"53,00","24,94",142,87,"220,0","2,26","2,7","1,3","4,6",1,39,"12,85",,"44,73",0,0,0,0,1,1,1,0,1,0,0,0,0
0,0,"54,00","0,45",0,1,1,0,1814,"18,00","25,31",144,74,"258,0","2,26",1,"0,54","4,7","2,3",39,"6,36",94,"56,67",0,0,0,0,1,1,1,0,0,0,1,8,0
0,0,"59,00","3,6",0,1,1,1,1400,"36,00","21,83",150,92,"74,0","2,28","1,1","0,8","5,1","1,5",39,"6,10",118,"46,37",0,0,0,0,1,1,1,0,0,0,1,293,0
0,0,"59,00","0,65",0,1,1,0,1062,"47,00","27,35",163,79,"160,0","2,42","1,4","1,2","3,7","1,5",43,"8,56",121,"48,00",0,0,0,0,0,1,1,1,0,0,1,508,0
0,0,"62,00","0,7",0,1,1,0,1251,"46,00","31,44",130,80,"250,0","2,32","1,4",1,"2,9","0,9",37,"8,52",,"36,57",0,0,0,0,0,,,,,,1,1067,0
0,0,"75,00","0,42",0,1,1,0,1719,"18,50","30,20",114,67,"410,0","1,88","2,3","1,4","3,3","0,6",27,"12,71",95,"48,93",0,0,0,0,1,1,0,1,0,0,1,2003,0
0,1,"51,00","7,1",0,1,1,0,1213,"24,00","28,52",164,79,"100,0","2,2","1,2","1,3","3,6","1,1",33,"6,33",,"42,63",0,0,0,0,1,1,1,1,1,0,1,3775,87
0,0,"61,00","3,2",0,1,1,0,5477,,"23,88",123,74,"112,0","2,19","0,91",1,8,"2,6",32,"8,77",123,"60,90",0,0,0,0,1,1,0,0,0,0,1,1946,"167,5"
0,0,"64,00","0,25",0,1,1,0,990,"48,00","30,15",153,78,"950,0","2,4","1,7","2,2","3,2","1,2",35,"5,85",129,"48,07",0,0,0,0,0,0,0,1,0,0,1,68,"327,6"
2,0,"65,00","0,8",0,1,0,0,974,"18,00","28,48",190,100,"11,0","2,68","1,5","1,53","3,9","1,3",35,"7,59",108,"60,90",0,0,0,0,0,1,1,1,0,,,,
2,0,"29,00","0,7",0,0,1,0,753,"40,50","17,09",168,106,"13,0","2,49","1,4","1,3","3,5","0,9",40,"11,03",115,"17,23",0,2,0,2,0,0,0,0,0,,,,
1,0,"46,00","1,9",0,0,0,1,449,"19,00","31,63",120,79,"15,0","2,61","1,3","2,7","5,1","1,4",43,"10,80",117,"28,40",0,2,0,2,0,0,1,0,1,,,,
2,0,"55,00",31,1,0,1,0,787,"29,00","23,08",145,77,"18,0","2,73","0,9","2,4","3,5","1,3",32,"10,60",98,"60,90",0,0,0,0,0,1,1,0,1,,,,
0,1,"78,08","0,85",0,0,0,1,727,"53,49","18,83",147,87,"19,0","2,63","1,5","0,91","6,1","2,5",31,"4,98",114,"15,90",0,0,0,0,1,1,1,0,0,,1,1753,"57,6"
2,0,"59,00",17,1,1,0,1,2968,,"19,29",176,102,"19,0","2,77",2,"2,2","6,1",2,34,"11,23",109,"4,23",1,1,1,1,0,1,0,0,1,,,,
0,1,"43,55","5,6",0,0,0,1,1010,"79,63","21,73",180,70,"29,0","2,41","1,6","0,86","5,7","2,4",28,"6,38",119,"14,20",1,1,1,1,1,1,1,0,0,,1,3413,0
1,0,"38,00","0,3",0,0,1,0,824,"35,00","19,32",145,95,"30,0","2,92","2,9","6,1","6,3",1,46,"15,37",133,"6,07",0,2,0,2,0,1,1,0,0,,,,
2,1,"52,00",44,1,1,0,1,2826,"9,00","36,25",182,82,"30,0","2,96","1,2","1,6",7,"1,4",25,"5,15",93,"60,87",0,0,0,0,0,0,0,0,0,,,,
1,0,"73,55","7,5",0,1,1,1,3693,"37,00","24,19",144,80,"30,0","2,1",2,"1,4",4,"1,4",36,"8,17",104,"60,87",0,0,0,0,0,1,1,1,1,,,,
2,0,"64,00","1,6",0,0,0,0,300,"22,50","22,89",113,84,"33,0","2,64","1,8","1,9","4,7","1,3",41,"6,03",121,"36,97",0,2,0,2,0,0,0,0,1,,,,
2,1,"55,00","1,1",0,0,1,0,1353,"46,00","21,70",186,105,"33,0","2,36","1,9","0,67","4,3","2,1",29,"9,60",118,"11,97",0,2,0,2,0,1,0,1,1,,,,
0,1,"42,93","0,9",0,0,1,1,1905,"59,30","22,31",160,94,"37,0","2,47","1,7","1,1","4,1","1,4",32,"7,61",113,"6,70",0,2,0,2,1,,,,,,,,
2,0,"70,00","4,4",0,1,0,1,387,"14,00","17,29",171,85,"37,0","2,67","1,6","1,1","3,7","1,7",35,"9,56",87,"60,87",0,0,0,0,0,1,0,1,1,,,,
1,0,"46,00","5,3",0,0,1,,761,,"29,10",132,79,"40,0","2,34","1,5","0,9",4,"1,1",38,"7,16",124,"41,83",0,2,0,2,0,1,1,0,0,,,,
2,1,"51,00","0,5",0,0,0,0,300,"11,00","20,18",135,88,"41,0","2,44","1,5","0,9","3,1","1,5",36,"6,10",110,"60,90",0,0,0,0,0,0,1,1,0,,1,352,
2,0,"59,00",18,1,1,0,1,1296,"15,00","20,03",137,89,"41,0","2,73","1,7","5,1",7,"1,3",33,"5,68",111,"60,90",0,0,0,0,0,0,1,0,0,,,,
1,0,"47,00","3,3",0,1,0,1,939,"34,00","25,45",,,"42,0","2,68","2,4","1,7","5,2","1,1",38,"11,45",88,"52,73",0,2,0,2,0,1,0,0,1,,,,
2,0,"62,00",25,1,0,1,0,1184,"26,00","26,24",145,92,"43,0","2,27","2,7","3,2","5,3","0,8",30,"12,81",83,"14,03",0,2,0,2,0,0,0,1,0,,,,
0,0,"20,00","0,53",0,0,0,0,6293,"28,00","23,17",144,85,"46,0","2,64","1,9","1,2","6,3","1,4",43,"8,91",109,"60,87",0,0,0,0,0,0,1,0,0,1,0,0,0
1,0,"54,00","9,2",0,0,1,0,842,"24,00","23,03",142,76,"48,0","2,67","1,7","1,6","4,4","1,1",36,"7,96",100,"26,13",0,2,0,2,0,1,1,0,1,,,,
0,0,"79,69","4,2",0,0,1,1,7666,"45,35","23,84",115,75,"49,0","2,57","1,2","2,6","6,3",1,36,"6,96",131,"22,43",1,1,0,0,1,1,1,0,0,,1,1827,"554,3"
0,1,"49,00","0,74",0,1,1,0,3126,"36,00","23,02",152,80,"49,0","2,22","1,6","2,3","3,5","1,6",39,"9,41",108,"60,87",0,0,0,0,1,1,1,1,0,0,1,,
0,0,"64,88","21,8",1,1,1,0,458,"60,47","23,10",105,64,"49,0","2,31","1,1","1,2","2,8","0,8",23,"8,35",99,"43,50",1,1,0,0,1,1,1,1,1,,1,1765,"1045,7"
0,0,"66,00","1,2",0,0,0,1,740,"22,00","27,53",132,68,"52,0","2,42","1,7",1,"4,6","2,2",33,"7,73",104,"60,90",0,0,0,0,0,1,1,0,1,0,,,
1,0,"48,00","1,7",0,0,0,,827,,"21,55",,,"54,0","2,53","1,7","0,99","5,3","1,9",35,"7,34",114,"35,97",0,2,0,2,0,0,1,0,0,,,,
1,1,"48,92",3,0,1,1,0,2196,"40,00","31,17",138,77,"55,0","2,56","2,3","2,2","3,1","0,9",34,"12,69",109,"60,87",0,0,0,0,0,0,1,1,1,,,,
2,1,"65,00",15,1,0,1,1,512,"35,00","22,20",142,79,"57,0","2,34","1,7","1,4","5,6","1,4",29,"8,00",124,"43,17",0,0,0,0,0,,1,0,,,,,
2,1,"56,00","0,9",0,0,1,0,789,"53,00","23,91",146,78,"60,0","2,54","0,7","1,2","3,8","1,4",37,"8,91",123,"60,90",0,0,0,0,0,1,0,0,1,,,,
0,0,"77,93","8,1",0,1,0,1,4237,"81,48","25,03",90,70,"62,0","2,43","1,3","4,4","7,6","1,1",32,"4,42",123,"60,87",0,0,0,0,1,1,0,0,0,,1,1249,"36,2"
1,0,"56,00","0,53",0,0,0,1,1081,"28,00","24,18",,,"63,0","2,4","1,6","0,71","3,3","1,7",38,"5,23",119,"15,63",0,2,0,2,0,0,1,0,0,,1,49,
2,1,"65,00","4,2",0,0,1,0,1261,"31,00","24,78",159,77,"65,0","2,38","2,9","2,4","5,2","2,2",39,"8,11",102,"32,50",0,2,0,2,0,0,0,1,1,,,,
1,1,"72,30","19,4",1,1,1,1,5352,"26,00","24,34",113,60,"66,0","2,57","1,4","1,6","2,4","0,9",37,"6,30",91,"1,30",1,1,0,0,0,0,1,1,0,,,,
1,0,"65,00","3,3",0,0,1,0,914,"42,00","24,00",157,110,"68,0","2,39","2,5",1,"4,8","1,6",31,"11,81",92,"11,93",0,2,0,2,0,1,1,0,1,,,,
2,0,"43,00",97,1,1,0,0,406,"23,00","17,99",137,92,"69,0","2,27",2,"0,5","4,7","1,5",27,"10,96",81,"39,40",0,2,0,2,0,1,1,0,0,,,,
1,1,"60,00","9,1",0,1,1,0,1881,"26,00","23,26",141,83,"71,0","2,42","1,8","0,8","4,5","1,9",33,"4,66",120,"7,40",1,1,0,0,0,1,1,0,1,,,,
0,0,"50,44","0,75",0,0,0,1,1179,"81,48","21,73",112,80,"72,0","2,25","1,6","1,5","5,1","1,2",28,"7,33",114,"60,87",0,0,0,0,1,0,1,0,0,,,0,0
1,1,"72,00","5,4",0,1,1,1,3014,"26,00","20,68",163,79,"72,0","2,56","1,5","1,6","5,2","1,5",35,"10,28",110,"22,73",1,1,1,1,0,1,1,0,1,,,,
0,0,"51,50","2,3",0,0,1,0,2001,"100,00","24,46",134,80,"75,0","2,44","2,1","2,4",1,"2,8",38,"8,13",133,"4,13",0,2,0,2,1,0,1,1,0,,1,96,0
0,0,"65,35",4,0,1,1,0,1909,"84,88","25,61",147,76,"75,0","2,15","1,4","2,2","4,4",1,31,"9,23",132,"60,87",0,0,0,0,1,1,1,1,0,,1,3022,
1,0,"69,63",3,0,0,0,1,5468,"13,00","29,09",207,93,"77,3","2,31","1,4","2,4","8,1","1,2",30,"3,12",116,"39,77",1,1,0,0,0,1,0,0,0,,1,15,"50,1"
2,0,"68,00","6,7",0,1,1,0,2466,"30,00","21,95",155,83,"78,0","2,57","1,6",3,3,"0,8",34,"6,86",105,"60,87",0,0,0,0,0,0,1,1,0,,,,
0,0,"44,00","0,2",0,0,1,0,979,"33,00","19,82",113,71,"79,0","2,43","0,91","4,4","5,3","1,1",33,"9,85",104,"60,87",0,0,0,0,1,0,0,0,0,0,,,
1,0,"70,00","35,4",1,1,1,1,3810,"18,00","27,65",110,77,"79,0","2,64","1,5","1,3","4,6","1,8",28,"7,92",107,"38,23",1,1,0,0,0,1,0,0,1,,1,4574,"726,8"
0,1,"68,00",1,0,1,1,0,882,"27,00","26,23",140,70,"81,0","2,18","1,5","0,9","3,7","2,1",29,"6,66",102,"60,90",0,0,0,0,1,1,1,1,1,0,1,,
2,0,"57,00","1,9",0,0,1,0,394,"44,00","28,38",175,101,"83,0",3,"2,4","0,2","3,4","1,8",38,"16,64",101,"16,90",0,2,0,2,0,0,1,0,1,,,,
0,0,"60,96","32,6",1,1,1,1,3192,"82,56","22,34",94,77,"84,0","2,65","1,6","1,4","4,6","1,3",30,"7,45",124,"9,30",1,1,0,0,1,,,,,,,,
0,1,"56,36","0,62",0,0,0,0,4631,"51,85","23,95",194,93,"85,0","2,5","1,8",1,"4,8","1,6",24,"7,26",120,"35,60",1,1,0,0,1,0,0,0,0,,,,
2,0,"53,00",44,1,0,1,0,496,"40,00","30,73",123,87,"85,0","2,77",2,"1,8","4,3","0,5",33,"13,44",104,"38,07",0,2,0,2,0,1,0,0,0,,,,
1,0,"36,00","9,1",0,0,1,0,1534,"51,00","32,67",141,104,"85,0","2,44","2,4","0,95","3,7","0,9",32,"14,05",100,"7,47",0,2,0,2,0,1,1,0,1,,,0,0
0,1,"44,91","4,6",0,0,1,0,2658,"88,37","28,69",140,80,"86,0","2,37","2,5",3,6,"0,8",28,"10,42",108,"8,27",0,2,0,2,1,,,,,,,,
0,0,"36,00","10,6",1,0,0,0,1884,"19,00","28,76",159,94,"87,0","2,52",4,"1,6",3,"0,8",33,"11,56",114,"60,87",0,0,0,0,1,1,1,1,1,0,1,,
2,0,"50,00",28,1,0,1,1,910,"22,00","20,57",129,84,"87,0","2,49","1,3","2,1","6,2",1,35,"5,45",99,"52,37",0,2,0,2,0,1,0,0,0,,,,
0,0,"74,55","92,3",1,0,0,,4347,,"21,46",179,92,"88,0","2,48","0,88","4,7","6,2","1,2",26,"8,81",97,"1,70",0,0,0,0,1,,,,,,,,
1,0,"66,00","6,7",0,1,1,1,1525,"30,00","22,34",166,99,"90,0","2,49","1,4",1,"3,2","1,2",39,"6,52",103,"9,30",1,1,1,1,0,1,0,0,1,,1,1714,0
1,0,"32,00","4,1",0,0,0,0,1556,"22,00","23,55",117,71,"92,0","2,63","1,8","1,6","4,6","1,8",40,"5,37",97,"15,77",0,2,0,2,0,0,0,0,0,,,,
0,1,"45,00","0,62",0,0,0,0,640,"24,00","25,39",152,82,"94,0","2,27","1,6","1,6","4,8",2,31,"5,66",114,"60,87",0,0,0,0,0,1,0,1,1,0,1,975,0
1,0,"58,00","8,7",0,0,1,0,2672,"56,00","27,53",152,108,"94,0","2,16","2,3","1,9","3,8","0,9",35,"9,97",136,"60,90",0,0,0,0,0,1,1,0,1,,,,
0,1,"51,00","4,7",0,0,1,1,962,"83,72","35,14",173,104,"94,0","2,22","2,6","1,8","5,2","1,9",32,"8,88",120,"60,87",0,0,0,0,1,1,1,0,1,,1,392,"557,3"
1,1,"60,00","4,1",0,1,1,0,2896,"29,00","26,78",153,73,"95,0","2,74","1,4","1,5","4,7","0,9",35,"6,40",107,"60,87",0,0,0,0,0,1,1,0,0,,1,"8168,4","85,6"
2,0,"43,00","1,1",0,0,0,0,444,"23,00","19,18",142,87,"96,0","2,65","1,4",2,"6,4","1,9",38,"7,13",115,"10,87",0,2,0,2,0,0,0,0,0,,,,
0,0,"50,00","0,2",0,0,0,0,1189,"20,00","21,44",108,59,"96,0","2,63","1,2","2,6","6,8","1,3",31,"5,86",134,"60,87",0,0,0,0,1,1,0,0,0,0,1,67,0
1,1,"50,00",14,1,0,1,0,300,"44,00","30,88",170,90,"96,0","2,46","2,4","2,6","4,7","1,4",41,"11,57",114,"60,87",0,0,0,0,0,1,1,0,1,,,,
1,0,"66,00","3,2",0,0,1,0,1892,"30,00","22,30",131,81,"97,0","2,25",3,"2,2","4,8","1,2",30,"8,79",99,"52,03",1,1,0,0,0,0,1,0,0,,1,3633,0
1,0,"48,00","0,6",0,0,0,0,1645,"27,00","21,91",135,72,"98,0","2,32",2,"0,9","3,9","1,8",41,"7,50",109,"27,23",0,2,0,2,0,1,0,0,1,,,,
2,1,"50,00",26,1,1,1,1,2282,"27,00","20,23",217,97,"98,0","2,37","2,3",2,"3,3","1,4",16,"6,81",101,"60,90",0,0,0,0,0,1,0,0,1,,,,
1,0,"57,00","9,1",0,0,1,0,1110,"26,00","22,57",175,110,"100,0","2,32","1,4",1,"5,1","1,7",38,"11,40",120,"16,27",0,2,0,2,0,1,0,0,1,,,,
1,0,"62,00",41,1,1,0,,1913,,"22,07",160,73,"100,0","2,5","2,4","1,5",4,"1,1",36,"7,48",108,"41,37",1,1,0,0,0,0,0,0,1,,,,
0,0,"78,57","6,5",0,0,0,0,2501,"81,48","30,22",147,73,"101,0","2,34","1,7","1,2","5,8","1,9",28,"4,46",121,"14,80",0,0,0,0,1,0,0,0,0,,1,0,"1154,9"
0,0,"49,69","1,4",0,0,1,,1725,,"27,97",145,91,"102,0","2,32","1,2","1,2","3,7",1,32,"9,51",127,"0,13",0,2,0,2,1,,,,,,,,
0,0,"83,63","8,1",0,1,1,,1460,,"24,68",79,51,"103,0","1,9","1,3","1,4","4,8","1,5",24,"5,85",124,"5,40",1,1,0,0,1,,,,,,,,
1,0,"50,00","0,6",0,0,0,0,300,"25,00","19,56",130,87,"107,0","2,35","1,4","0,8","0,2","0,1",47,"5,06",130,"10,27",0,2,0,2,0,0,0,0,0,,,,
2,0,"54,00",11,1,0,0,0,1317,"23,00","20,21",115,71,"107,0","2,86","1,7",2,"3,5","1,7",44,"6,95",126,"4,27",0,2,0,2,0,0,0,0,0,,,,
0,0,"29,33","1,5",0,0,1,0,1619,"91,86","26,02",150,100,"108,0","2,01","1,2","1,4","4,1","1,2",35,"13,36",110,"4,50",0,2,0,2,1,0,0,0,0,,,0,0
1,0,"78,00","0,97",0,1,0,0,1972,"15,00","21,48",117,73,"108,0","2,36","1,3","0,9",4,2,38,"7,44",108,"4,57",1,1,1,1,0,1,0,1,1,,,,
2,0,"50,00",64,1,0,0,1,1460,"22,00","18,56",137,95,"110,0","2,8","1,6","3,8","4,9","1,2",28,"6,67",77,"60,87",0,0,0,0,0,1,1,0,0,,,,
1,0,"22,00","1,3",0,0,1,1,1474,"47,00","20,04",170,101,"113,0","2,27","2,7","1,1","3,4","1,4",35,"13,12",91,"12,83",0,2,0,2,0,0,1,0,1,,,0,0
2,0,"65,00","8,1",0,1,1,1,504,"28,00","23,81",143,82,"113,0","1,84","1,7","1,7","2,8","1,2",29,"12,66",94,"60,90",0,0,0,0,0,0,1,0,0,,,,
1,0,"67,77","1,2",0,0,1,0,1479,"31,00","23,30",167,84,"113,2","2,25","1,7","1,4","4,5","1,4",29,"8,35",108,"6,97",0,0,0,0,0,1,1,0,1,,1,24,"183,4"
1,0,"57,00",9,0,0,0,1,1234,"30,00","22,05",147,92,"115,0","2,71","1,3","2,6","5,1","1,3",34,"8,42",107,"16,47",0,2,0,2,0,1,0,1,0,,,,
0,0,"61,40",8,0,0,0,0,1741,"48,15","20,58",140,75,"115,0","2,43","1,4",3,"7,4","1,4",30,"6,36",129,"34,47",0,2,0,2,1,1,0,0,1,,1,322,"10,7"
2,0,"42,00",3,0,0,1,0,300,"22,00","25,36",140,80,"115,0","2,55","3,3","2,5","4,4","1,1",37,"10,07",105,"28,53",0,2,0,2,0,1,1,1,1,,,,
1,0,"50,00","4,1",0,0,1,0,2125,"43,00","24,15",130,91,"116,0","2,33","2,2","2,3","4,4",1,37,"7,84",93,"12,80",0,2,0,2,0,0,1,1,0,,,,
2,0,"50,00",29,1,0,1,0,819,"18,00","26,29",138,91,"116,0","2,74","1,6","5,2","5,1","0,6",36,"6,58",93,"32,97",0,2,0,2,0,1,1,0,1,,,,
2,1,"33,00","0,2",0,0,0,0,1060,"38,00","22,66",156,101,"119,0","2,3",2,"0,5","3,8","1,9",28,"7,47",95,"37,77",0,2,0,2,0,1,1,0,1,,,,
1,1,"71,00","11,2",1,1,1,,3721,,"26,99",122,79,"119,0","2,43","1,1","1,6",5,"1,6",,"2,82",121,"25,00",1,1,0,0,0,0,0,1,0,,,,
2,1,"56,00",15,1,1,1,0,343,"34,00","31,41",177,98,"120,0","2,45","1,7","2,3",6,"0,9",30,"7,01",106,"39,70",0,2,0,2,0,0,0,1,0,,,,
2,0,"44,00","0,5",0,0,0,0,624,"26,00","28,01",120,65,"122,0","2,67","2,3","1,9","5,4","1,6",41,"6,97",132,"48,67",0,2,0,2,0,0,1,0,0,,,,
1,0,"63,69","1,2",0,0,0,0,1706,"18,00","29,76",134,90,"122,0","2,45","1,5","2,6","5,2","1,2",38,"5,29",115,"60,87",0,0,0,0,0,0,1,1,0,,,0,0
1,0,"54,00","0,75",0,0,0,0,2101,"20,00","26,73",145,102,"122,6","2,54","1,2","2,2","6,1","1,6",33,"8,59",128,"60,87",0,0,0,0,0,0,1,0,0,,1,324,5
2,0,"32,00","0,7",0,0,0,0,790,"50,00","23,88",151,96,"125,0","2,54","1,5","8,6","8,2","0,8",36,"3,34",109,"12,13",0,2,0,2,0,,1,0,,,,,
1,0,"31,00",1,0,0,1,0,1052,"50,00","28,65",130,85,"125,0","2,81","2,5","1,2","4,4","1,1",40,"9,14",104,"27,90",0,2,0,2,0,1,0,0,0,,,,
1,0,"54,00","2,4",0,1,0,0,650,"27,00","29,99",155,100,"126,0","2,4","0,94",2,"4,3","1,8",32,"8,39",126,"60,87",0,0,0,0,0,1,1,1,1,,,,
2,0,"48,00",14,1,1,1,1,834,"24,00","23,53",155,97,"126,0","2,75",3,"2,2","4,2","0,9",30,"11,97",107,"35,60",0,2,0,2,0,1,1,0,1,,,,
0,1,"58,00","11,4",1,1,1,0,1571,"30,00","27,82",215,107,"127,0","2,31","1,4","3,3","4,8","1,1",36,"10,57",109,"60,87",0,0,0,0,1,1,1,1,0,0,1,,
1,0,"24,00","0,7",0,0,0,0,910,"22,00","25,18",127,70,"130,0","2,6","1,6","1,3","4,5","1,3",42,"7,30",110,"1,13",0,2,0,2,0,0,0,0,0,,,,
0,0,"56,28","0,41",0,1,1,0,1069,"101,16","25,12",120,80,"131,0","2,32","1,9","1,7","3,5","1,4",36,"10,21",144,"6,40",0,2,0,2,1,,,,,,,,
1,0,"69,00","1,5",0,0,0,1,997,"24,00","18,37",135,78,"133,0","2,45","1,8","1,8","7,3","1,6",33,"7,94",114,"16,53",0,2,0,2,0,1,1,0,1,,1,19,0
0,1,"56,57","0,83",0,0,1,0,1568,,,131,72,"134,0","2,4","1,5","3,5","6,6","0,9",28,"7,71",111,"18,57",0,2,0,2,1,1,1,0,0,,1,644,"0,6"
1,0,"52,00","0,55",0,0,1,0,1613,,"25,14",129,83,"136,0","2,13","1,6","2,7","4,2","0,9",35,"6,05",109,"60,90",0,0,0,0,0,1,1,1,0,,,0,0
0,0,"43,00","1,1",0,0,1,0,1630,"44,00","21,73",144,96,"137,0","2,42","1,4","0,93","3,8","1,5",42,"10,45",127,"60,87",0,0,0,0,1,0,1,1,0,0,0,0,0
1,0,"67,00","9,2",0,1,1,1,1632,"16,00","18,60",147,80,"138,0","2,8","1,3","2,2","5,7","1,4",39,"6,09",102,"9,83",1,1,0,0,0,1,1,0,1,,,,
2,1,"65,00",17,1,1,1,0,527,"25,00","22,32",158,79,"138,0","2,69","2,1","1,8","3,1",7,36,"8,71",99,"31,47",1,1,1,1,0,1,1,1,1,,,,
0,0,"63,92",30,1,0,0,0,1474,"55,56","27,82",145,80,"139,0","2,32","1,7","2,9","5,6","0,8",27,"8,95",121,"45,80",0,0,0,0,1,,,,,,,,
2,0,"39,00","0,6",0,0,0,0,1269,"35,00","23,46",173,98,"141,0","2,47","1,7","1,1","3,6","1,4",33,"8,71",118,"34,20",0,2,0,2,0,1,0,1,1,,,,
1,0,"75,00","0,95",0,0,1,0,1424,"34,00","24,28",197,77,"141,5","2,07","1,8","1,6","4,4",1,31,,101,"35,43",0,0,0,0,0,,,,,,1,678,"141,7"
2,0,"70,00","2,9",0,1,1,0,350,"33,00","23,45",178,96,"142,0","2,48","1,8","1,7","5,5","1,5",39,"9,75",114,"60,90",0,0,0,0,0,1,1,1,0,,,,
1,0,"54,00","0,6",0,1,1,0,941,"32,50","22,00",154,101,"143,0","2,4","1,9","0,89",4,"1,6",40,"10,34",95,"21,60",0,2,0,2,0,0,1,0,1,,,,
0,0,"58,00","1,2",0,0,0,0,1172,"24,00","25,73",120,74,"144,0","2,57","1,6","1,6","3,9","1,6",38,"6,66",114,"60,87",0,0,0,0,1,1,0,0,0,0,,,
0,0,"83,11","7,8",0,1,1,0,7200,"48,84","28,04",90,57,"144,0","2,23","1,6","1,4","3,6","1,3",35,"7,55",89,"40,60",1,1,1,1,1,,,,,,,,
1,0,"37,00","9,9",0,0,1,1,1834,"48,00","19,79",104,71,"145,0","2,13",2,"0,94","4,4","1,4",28,"9,08",94,"60,90",0,0,0,0,0,1,1,0,1,,,,
1,0,"19,00","2,1",0,0,1,0,1059,"43,00","20,08",146,88,"147,0","2,22","2,6","1,2","2,8",1,40,"8,52",111,"15,10",0,2,0,2,0,0,0,0,0,,,,
1,0,"63,00","0,99",0,0,0,,2141,,"26,13",,,"148,0","2,35","1,5","0,82","4,9","1,6",34,"5,35",110,"31,83",0,2,0,2,0,1,1,0,1,,,,
2,1,"55,00","3,1",0,0,0,1,519,"20,00","17,75",152,87,"148,0","2,64","1,2","1,8","5,7","1,7",33,"4,37",125,"60,87",0,0,0,0,0,1,0,0,0,,,,
2,0,"49,00","0,2",0,0,0,1,516,"21,00","20,57",126,83,"150,0","2,35","1,7","0,8","6,6","3,6",13,"5,61",109,"17,47",0,2,0,2,0,1,1,1,0,,,,
0,1,"80,71","2,8",0,1,1,1,1838,"58,14","23,70",174,77,"150,0","2,13","2,2","0,93","4,7","1,4",27,"5,58",119,"60,87",0,0,0,0,1,1,1,1,0,,1,2708,
1,0,"53,86","6,9",0,0,0,1,2008,"26,50","32,45",144,79,"150,9","2,13","2,7","2,2","5,4","0,8",36,"9,30",114,"55,47",0,0,0,0,0,1,0,0,0,,,,
1,0,"73,15","2,8",0,0,0,0,2170,"15,00","31,91",173,106,"150,9","2,41","1,8","2,3","5,6","0,9",30,"6,98",95,"60,87",0,0,0,0,0,1,0,0,0,,1,773,"21,7"
1,,"73,00","1,2",0,1,1,1,2182,"35,00","26,17",151,73,"150,9","2,24",2,"2,6","5,5","1,1",32,,105,"38,20",0,0,0,0,0,,,,,,1,1707,0
2,1,"65,00","7,6",0,1,0,0,677,"32,00","29,80",139,89,"151,0","2,44","1,7","1,7",4,1,33,"7,87",112,"37,77",0,2,0,2,0,1,0,1,1,,,,
1,0,"68,00","6,6",0,0,0,0,1225,"24,00","29,76",132,76,"158,0","2,5","2,1",3,"6,1","0,8",37,"7,53",113,"1,60",0,2,0,2,0,1,1,0,0,,,,
2,1,"43,00","0,7",0,0,0,0,307,"22,00","22,71",130,89,"158,0","2,34","2,7","1,1","6,9",2,26,"11,31",114,"16,30",0,2,0,2,0,1,1,0,1,,,,
1,1,"67,00","0,2",0,1,1,0,1641,"29,00","23,53",119,65,"158,0","2,02","1,8","5,7","4,2","0,6",34,"4,33",104,"50,33",0,0,0,0,0,1,1,1,0,,,,
1,0,"67,44","0,89",0,1,1,0,1842,"36,00","21,15",136,76,"160,3","2,16","1,7","1,5","2,5","0,9",35,"8,63",101,"43,80",1,1,0,0,0,1,0,1,1,,1,2592,"42,3"
1,1,"75,00","1,5",0,1,1,0,1539,"21,00","31,77",150,72,"161,0","2,31","1,7","1,1","2,2","0,6",34,"5,14",102,"60,87",0,0,0,0,0,1,1,1,1,,,,
2,1,"51,00",14,1,1,1,0,795,"42,00","21,29",128,73,"162,0","2,42",2,"0,5","3,3","1,4",36,"6,86",112,"42,23",0,2,0,2,0,0,1,0,1,,,,
0,0,"62,00",9,0,0,0,0,932,"22,00","23,73",117,80,"163,0","2,25","1,9","1,1","4,8","1,4",33,"7,04",126,"60,90",0,0,0,0,1,1,1,0,0,0,,,
0,1,"49,97","0,99",0,0,1,1,2152,"75,58","21,33",215,114,"164,0","2,23","2,1","1,9","4,8","1,2",31,"8,74",129,"5,53",0,2,0,2,1,1,1,1,0,,1,647,"2,4"
2,0,"64,00","3,9",0,0,0,0,897,"27,00","25,24",116,74,"166,0","2,87",1,"2,2","4,7","1,6",36,"6,79",121,"41,60",0,2,0,2,0,1,1,0,0,,,,
0,0,"23,00","0,31",0,0,1,0,1445,"44,50","20,99",131,73,"168,0","2,56","2,1","0,67","4,3","2,5",40,"16,44",124,"60,87",0,0,0,0,1,0,1,0,1,0,,,
0,0,"57,11","13,5",1,1,1,1,1092,"72,09","24,68",130,80,"168,0","1,89","2,6","2,4","5,7",1,31,"8,16",115,"19,10",1,1,0,0,1,,,,,,,,
1,,"52,00","2,8",0,,0,0,3063,"28,00","27,85",119,73,"169,7","2,46","1,8",5,"4,5","0,7",34,,,"43,33",0,0,0,0,0,,,,,,,,
2,0,"22,00","1,7",0,0,1,0,393,"37,00","19,72",144,84,"172,0","2,51","2,5","2,5","5,6","0,8",35,"11,56",93,"23,17",0,2,0,2,0,1,1,0,0,,,,
0,0,"38,00","0,66",0,0,1,0,1039,"63,00","22,05",140,90,"173,0","2,4","1,3","0,6","3,4","1,1",42,"7,04",144,"60,90",0,0,0,0,1,,,,,,1,15,0
0,0,"22,00","0,57",0,0,1,0,437,"39,00","20,75",111,65,"176,0","2,21",2,"1,1","3,9","2,3",42,"8,97",136,"60,90",0,0,0,0,1,0,0,0,0,0,0,0,0
2,0,"69,00","6,8",0,1,0,0,1123,"12,00","21,00",198,117,"176,0","2,51","1,4","3,5","5,1","1,2",38,"3,83",87,"60,90",0,0,0,0,0,1,0,1,0,,,,
1,0,"72,00","0,55",0,1,1,1,4078,"35,00","23,92",146,76,"179,2","2,44",2,"1,5","3,3","1,1",35,,113,"33,83",1,1,1,1,0,,,,,,1,2175,"37,6"
1,1,"31,00","8,3",0,0,1,0,870,"40,00","20,82",151,89,"181,0","2,3","2,3","0,97","3,8","1,4",28,"8,83",91,"24,90",0,2,0,2,0,1,1,1,1,,,,
0,0,"67,16",20,1,1,1,1,1119,"50,00","23,77",114,68,"182,0","2,07",3,"2,2","3,3","1,1",21,"9,10",121,"21,63",0,0,0,0,1,,,,,,,,
1,1,"64,00",16,1,1,1,0,2701,"31,00","34,19",154,82,"182,0","2,2","1,5","1,7","2,9","0,9",28,"8,51",98,"60,87",0,0,0,0,0,1,0,1,0,,,,
0,0,"61,00","0,58",0,0,0,0,1666,"26,00","21,34",151,84,"184,0","2,31","1,7","1,6","4,8","1,6",42,"6,76",119,"60,87",0,0,0,0,0,0,1,1,1,0,1,1637,0
1,0,"35,00","0,5",0,0,0,0,300,"35,00","19,08",139,97,"185,0","2,21","2,3","0,6","4,3","2,8",30,"8,10",95,"12,33",0,2,0,2,0,1,1,1,0,,,,
1,1,"41,00","0,34",0,0,1,1,905,"31,00","23,46",127,83,"185,0","2,41","1,4","1,5",4,"1,2",37,"6,49",105,"4,87",0,2,0,2,0,1,1,1,0,,1,9,0
1,0,"67,12",4,0,1,1,1,1248,"36,00","26,08",149,82,"188,6","2,22","2,2","3,7","4,8","0,8",37,"10,37",92,"47,37",1,1,0,0,0,1,1,0,1,,1,598,30
2,0,"64,00","1,8",0,0,0,1,300,"10,00","18,03",142,88,"189,0","2,6","1,3","1,1","6,3","3,5",33,"4,30",136,"8,23",1,1,1,1,0,0,0,0,1,,,,
0,1,"68,30",50,1,0,1,0,2293,"68,60","34,89",178,81,"189,0","2,2","2,8","2,9","4,7","0,5",30,"10,50",121,"4,43",0,0,1,1,1,,,,,,,,
2,0,"52,00","6,1",0,1,1,0,300,"32,00","28,25",166,123,"190,0","2,44","2,3","2,3","6,9","0,7",31,"13,90",104,"28,00",0,2,0,2,0,,0,0,,,,,
2,1,"60,00",17,1,1,1,0,2823,"37,00","29,20",140,80,"191,0","2,22","2,9","1,6","5,3","0,9",29,"11,87",90,"60,90",0,0,0,0,0,1,1,0,1,,,,
2,1,"40,00",12,1,0,0,1,468,"14,00","18,48",119,80,"192,0","2,56","1,8",1,"3,8",1,28,"5,69",110,"18,87",0,2,0,2,0,,0,0,,,,,
0,0,"36,00","1,7",0,0,1,0,1583,,"23,10",135,89,"192,0","2,33","0,9","2,3","5,2",1,40,"7,00",114,"60,87",0,0,0,0,0,0,0,0,0,0,1,2,0
1,0,"60,00","9,9",0,0,0,0,1255,"19,00","24,68",136,85,"193,0","2,18","1,9","1,2","4,6","1,1",35,"8,10",129,"10,80",0,2,0,2,0,1,1,0,0,,,0,0
0,0,"40,00","0,7",0,0,1,1,814,"25,00","19,83",110,70,"193,0","2,38","0,98","1,2","5,6","1,9",36,"4,02",113,"60,87",0,0,0,0,1,0,0,0,0,0,,,
0,0,"59,27","5,5",0,0,1,0,2387,"111,63","29,32",128,88,"197,0","2,31",2,"3,4","5,1","0,9",38,"11,17",123,"24,27",0,0,0,0,1,1,1,0,0,,1,52,"20,7"
0,0,"39,00","0,6",0,0,1,0,1832,"44,50","24,88",159,99,"198,0","2,49","1,5",1,"4,4","1,5",40,"14,46",143,"60,90",0,0,0,0,1,1,1,0,1,0,,,
1,1,"53,00","32,3",1,1,1,0,2230,"30,00","23,14",180,90,"200,0","1,94","2,4","1,4","5,2","1,3",22,"9,90",114,"58,60",1,1,0,0,0,1,1,0,1,,1,933,0
2,1,"60,00","9,2",0,0,1,0,572,"30,00","29,38",156,87,"201,0","2,14","1,8","0,9","4,4","0,9",30,"7,61",100,"60,87",0,0,0,0,0,0,0,0,0,,,,
1,1,"60,00","0,96",0,1,0,1,1722,"19,50","22,15",140,68,"203,0","2,54",1,"0,84","3,6","1,5",38,"4,68",112,"60,90",0,0,0,0,0,1,0,0,0,,1,1967,"43,5"
1,0,"22,66","0,52",0,0,1,1,1505,"41,00","16,73",155,96,"207,0","2,29","2,4","0,99","4,2",1,33,"10,59",95,"60,87",0,0,0,0,0,0,1,0,0,,,0,
1,1,"56,00","3,1",0,1,1,0,4772,"37,00","25,35",179,93,"207,0","2,13",2,"3,6","3,6","0,9",35,"10,09",109,"26,43",0,2,0,2,0,1,1,1,1,,1,960,"345,7"
1,,"50,00","11,5",1,0,1,0,2916,"42,00","29,11",176,96,"207,5","2,07","1,6","2,8","3,5","0,6",33,,116,"37,73",0,0,0,0,0,,,,,,1,1,0
1,,"48,00","2,3",0,1,0,1,2707,"22,00","26,40",147,92,"207,5","2,45","2,3","1,8","6,2",2,39,,112,"38,43",0,0,0,0,0,,,,,,1,1,0
1,0,"68,00","2,5",0,0,1,0,386,"31,00","22,38",156,92,"208,0","2,37","1,4","2,8","4,8","0,9",33,"5,44",100,"16,07",1,1,0,0,0,0,1,0,0,,,,
0,0,"58,35","76,4",1,1,1,1,3412,"65,12","24,08",135,78,"209,0","2,47","1,2","1,8","4,4","1,1",31,"7,40",109,"60,87",0,0,0,0,1,,,,,,,,
1,1,"55,00",21,1,1,1,1,1356,"28,00","28,73",111,72,"210,0","2,44","1,3","2,8","3,9","1,2",29,"5,23",98,"23,27",1,1,1,1,0,1,1,1,0,,,,
0,0,"85,13","1,6",0,0,1,0,1578,"58,14","32,74",132,72,"211,0","2,51","1,6","1,2","4,1","1,1",33,"7,91",135,"45,47",1,1,0,0,1,1,0,1,1,,1,4357,"1295,4"
2,0,"40,00","0,7",0,0,0,0,2311,"28,00","21,61",122,73,"212,0","2,69","1,4",2,"4,8","1,5",32,"8,99",99,"52,97",0,2,0,2,0,0,0,0,0,,,,
0,0,"77,75",9,0,0,1,0,5249,"74,42","29,02",137,71,"213,0",2,2,"2,8","5,8","0,5",29,"12,22",125,"60,87",0,0,0,0,1,0,1,0,0,,1,733,0
0,0,"45,00","1,4",0,0,0,1,903,"25,00","25,84",130,85,"214,0","2,28","0,88",1,"4,5","1,4",35,"6,33",121,"60,87",0,0,0,0,1,0,0,0,0,0,0,0,0
1,0,"54,00",10,1,0,1,1,663,"43,00","25,60",124,85,"215,0","1,87","1,3","1,7","2,7","1,7",34,"5,71",101,"41,03",0,2,0,2,0,0,1,0,0,,,,
0,0,"39,53","0,39",0,0,0,1,1399,"114,81","18,26",93,70,"216,0","2,27","1,2","1,4","6,1","1,6",35,"5,02",115,"13,57",0,2,0,2,1,,,,,,,0,0
0,0,"21,00","2,1",0,0,0,0,1376,"16,00","19,88",144,90,"216,0","2,12","1,6","0,7","4,8","1,3",32,"8,60",116,"60,90",0,0,0,0,0,1,1,0,0,0,0,0,0
1,0,"70,08","0,6",0,1,1,1,1721,"37,00","24,17",205,116,"216,0","2,09","2,6","1,1","3,8",1,34,"11,76",111,"60,87",0,0,0,0,0,1,1,0,1,,,,
1,1,"70,58","0,86",0,1,1,0,4194,"20,00","25,95",146,75,"216,9","2,39","1,5","1,4","2,7","1,6",33,"7,26",104,"58,30",0,0,0,0,0,0,0,1,1,,,,
0,1,"71,73","29,2",1,0,0,1,5923,"66,67","25,11",120,60,"217,0","2,32",1,"1,3","5,2","1,6",24,"7,73",136,"24,80",1,1,0,0,1,1,0,1,1,,1,1855,"47,9"
1,1,"72,89","7,5",0,0,1,0,1494,"20,00","29,20",159,78,"217,0","1,79","2,4","2,7","5,6","0,8",23,"7,95",89,"3,00",1,1,0,0,0,1,1,0,1,,1,4480,"382,1"
0,0,"50,00","0,2",0,0,1,0,2526,"36,00","22,30",152,86,"218,0","2,74",2,"1,7",6,1,36,"9,38",105,"30,23",1,1,1,1,1,1,1,1,1,0,1,,
0,0,"29,00","0,23",0,0,1,0,1144,"55,00","22,79",135,72,"218,0","2,27","1,8","1,3","4,8","1,6",34,"11,35",136,"60,87",0,0,0,0,1,0,1,0,1,0,0,0,0
2,0,"69,00","2,5",0,0,0,0,300,"25,00","27,04",151,88,"221,0","2,49","1,2","1,2","4,6","2,2",39,"4,93",115,"60,87",0,0,0,0,0,,0,1,,,,,
1,0,"57,60","10,8",1,1,0,1,2011,"17,50","23,81",150,81,"221,0","2,38","1,4","1,3","3,2","0,8",35,"6,14",86,"6,90",1,1,1,1,0,1,0,1,1,,,,
0,0,"26,58","0,26",0,0,1,1,1308,"58,14","18,64",113,75,"222,0","2,33","1,4","2,7","6,5","0,9",35,"8,60",125,"7,97",0,2,0,2,1,,,,,,,0,0
2,1,"70,00","6,3",0,1,1,0,1038,"21,00","29,84",178,90,"224,0","2,51","2,3","1,6","4,4",1,35,"14,13",106,"60,87",0,0,0,0,0,1,1,0,1,,,,
1,0,"55,00","17,1",1,0,1,0,1091,"43,00","23,41",155,85,"225,0","2,32","2,1","0,84","4,3","1,3",35,"9,07",113,"19,80",0,2,0,2,0,0,1,0,0,,,,
2,0,"24,00","2,5",0,0,1,0,1244,"45,00","18,70",150,95,"226,0","2,22","2,6","2,7","3,8","1,1",40,"11,70",164,"2,53",0,2,0,2,0,1,1,0,1,,,,
0,0,"23,00","0,2",0,0,1,1,741,"44,00","21,27",128,77,"226,0","2,29","1,8","0,84","3,9",1,42,"6,76",119,"60,90",0,0,0,0,0,1,0,0,1,0,0,0,0
0,1,"71,53",6,0,0,1,0,2116,"76,74","23,38",178,88,"226,0","2,6","1,3","2,5","4,6","1,3",40,"5,85",120,"41,00",1,1,0,0,1,1,1,1,0,,1,3489,"20,5"
0,0,"63,37","2,1",0,0,0,0,3027,"85,19","27,89",139,100,"228,0","2,44","1,9","1,6","4,5","0,8",34,"8,31",113,"3,20",0,2,0,2,1,1,1,1,0,,1,48,"21,5"
1,0,"43,00",5,0,0,1,0,2661,"49,00","28,41",136,80,"228,0","2,36","3,1","3,7","4,4","0,8",37,"16,65",98,"11,17",0,2,0,2,0,1,0,0,1,,,,
2,1,"60,00","2,7",0,1,1,0,1032,"30,00","30,09",178,89,"228,0","2,31",2,"3,2","8,3","1,8",32,"10,38",95,"60,87",0,0,0,0,0,1,0,1,0,,,,
1,1,"63,00","3,6",0,1,1,0,3457,"23,00","29,04",192,91,"229,0","2,26","1,9","2,6","2,9","0,9",30,"8,30",112,"58,00",0,2,0,2,0,1,0,1,1,,,,
0,0,"79,03","9,7",0,0,1,1,2526,"56,98","24,68",110,65,"230,0","2,23","1,6","2,2","6,6","0,7",28,"8,51",117,"34,63",1,1,0,0,1,0,0,0,0,,1,1204,"137,5"
1,0,"47,00","3,7",0,0,0,0,1199,"31,00","28,58",143,94,"231,0","2,85","2,4","1,7","5,7","1,5",37,"8,18",106,"16,43",0,2,0,2,0,0,1,0,0,,,,
0,0,"80,93","35,1",1,0,1,,1560,,"26,85",150,75,"231,0","2,38","0,98","1,3","5,3","0,8",27,"9,28",115,"1,37",0,0,0,0,1,,,,,,,,
1,0,"56,00","10,6",1,0,1,0,861,"39,00","21,16",132,86,"235,0","2,15","2,4",2,"4,4","0,9",32,"7,90",110,"27,97",1,1,0,0,0,1,1,0,0,,1,1252,"8,9"
2,0,"47,00","2,4",0,0,1,0,300,"45,00","20,68",151,98,"239,0","2,54","2,2","0,7","3,6","1,9",39,"8,67",138,"29,27",0,2,0,2,0,1,1,0,1,,,,
1,0,"63,00","1,8",0,1,1,1,3446,"35,00","30,80",136,90,"239,0","2,72","1,8","1,9","3,7","0,9",37,"6,26",117,"60,87",0,0,0,0,0,0,1,1,1,,1,2182,
1,1,"69,00","11,2",1,0,1,0,2434,"33,00","25,19",169,78,"240,0","2,05","2,7","2,4","3,1","0,8",33,"9,42",113,"21,53",1,1,1,1,0,0,1,1,0,,1,485,
1,1,"63,00","1,2",0,1,0,0,2396,"16,00","26,62",194,87,"240,0","2,07","1,7","1,6","5,3","1,7",31,"6,11",110,"60,90",0,0,0,0,0,1,1,1,1,,,,
1,1,"43,00","1,8",0,1,1,0,1632,"38,00","24,22",118,83,"240,0","2,39","1,6","1,2","4,2","1,3",34,"7,05",106,"60,87",0,0,0,0,0,1,1,0,0,,,,
0,0,"75,01","2,3",0,0,1,1,2133,"69,77","23,36",140,80,"243,0","2,28","1,2","1,4","4,7","1,1",26,"9,91",123,"60,87",0,0,0,0,1,1,1,1,0,,1,2504,"243,6"
1,0,"77,02","1,2",0,1,0,1,1850,"19,00","21,01",144,82,"245,2","2,15","1,7","0,99","4,2","1,3",32,"5,86",93,"55,77",1,1,0,0,0,1,1,0,0,,1,23,0
1,0,"74,18","32,4",1,1,1,1,300,"35,00","21,28",158,86,"245,2","2,18","2,2","0,83","3,6","1,4",36,"9,57",94,"10,90",1,1,0,0,0,1,0,0,0,,,,
1,0,"67,00",26,1,1,1,0,1523,"32,00","27,23",148,108,"246,0","2,18","2,7","1,3",3,"0,7",27,"11,07",108,"8,33",1,1,1,1,0,1,1,1,0,,,,
1,1,"58,00","16,7",1,1,1,0,2155,"46,00","31,61",150,80,"248,0","2,21",2,"1,1","2,4","0,9",31,"9,81",105,"60,90",0,0,0,0,0,1,1,1,1,,1,3769,"132,3"
0,1,"83,41","19,9",1,0,1,0,3280,"48,84","28,06",132,62,"252,0","2,38","1,7","1,9","3,6","1,2",26,"6,54",126,"20,70",1,1,0,0,1,1,1,0,0,,1,2937,"8,3"
1,1,"60,00","0,4",0,1,1,0,1406,"32,00","25,69",171,96,"253,0","2,52","2,8","1,43","2,8","1,3",32,"10,02",102,"29,37",0,2,0,2,0,0,1,1,0,,,,
1,0,"60,59","3,7",0,0,0,0,1460,"22,00","24,24",150,91,"254,6","2,06","2,2","1,4","3,8","1,4",27,"10,16",109,"60,87",0,0,0,0,0,1,1,0,1,,1,63,0
2,0,"56,00",55,1,0,0,0,1241,"26,00","22,05",164,75,"255,0","2,63","2,5","3,9","9,8","0,8",32,"10,70",90,"18,40",1,1,0,0,0,0,0,0,1,,,,
1,1,"64,00",29,1,1,0,0,1104,"16,00","30,30",128,59,"258,0","2,3","2,1","1,8","4,8","1,4",30,"6,01",96,"10,77",1,1,1,1,0,1,0,1,0,,,,
0,0,"63,24",5,0,0,0,0,3283,"61,11","24,84",135,83,"259,0","2,63","1,8","3,1","3,9","0,9",35,"7,36",114,"5,47",0,2,0,2,1,1,1,1,0,,1,391,0
1,1,"62,00",7,0,1,1,0,1282,"40,00","29,85",165,84,"259,0","2,17","2,6","1,5",4,"1,5",38,"10,14",98,"6,83",1,1,0,0,0,1,1,1,1,,,,
0,0,"28,00","0,51",0,0,1,0,881,"25,00","19,69",152,87,"261,0","2,32","1,7","1,7","6,8","1,1",35,"11,04",113,"60,87",0,0,0,0,1,1,1,1,1,0,,,
1,0,"59,00","1,5",0,1,1,0,961,"25,00","20,76",171,94,"261,0","2,19","1,8","1,4","5,2","2,8",36,"6,73",109,"2,57",1,1,1,1,0,0,1,0,1,,1,913,"105,1"
2,0,"47,00","2,3",0,0,0,0,756,"23,00","27,73",118,78,"262,0","2,55","1,6","0,7","3,3","1,4",35,"5,74",97,"40,73",0,2,0,2,0,0,1,0,0,,,,
0,0,"85,51","5,7",0,0,0,1,1660,"27,78","20,73",134,75,"264,0","2,16","1,4","2,3","7,8",2,27,"5,76",114,"28,47",1,1,0,0,1,1,0,0,0,,1,340,"37,7"
1,0,"55,00","9,3",0,0,0,0,1563,,"20,14",171,90,"265,0","2,39","2,9","2,3","5,8","1,2",36,"16,61",127,"18,00",0,2,0,2,0,1,1,0,1,,,,
1,0,"20,00","0,6",0,0,0,0,590,"29,00","20,81",149,86,"268,0","2,18","1,7","1,4","3,2","2,4",38,"5,20",102,"60,87",0,0,0,0,0,0,1,0,1,,,0,0
1,0,"61,00",11,1,0,1,1,1378,"27,00","25,93",157,89,"269,0","2,4","1,7",2,"7,7","1,7",29,"8,96",106,"18,70",0,2,0,2,0,1,1,0,1,,,,
1,1,"58,00",1,0,1,0,0,1073,"24,00","22,15",127,94,"269,0","2,5","2,2","1,3","3,8","1,6",38,"6,17",123,"8,17",0,0,0,0,0,1,1,1,1,,,,
1,0,"62,00","2,6",0,0,0,0,418,"23,00","25,15",178,93,"270,0","2,36","2,3","3,4","7,8","1,5",35,"10,77",105,"16,83",0,2,0,2,0,1,0,0,1,,,,
0,0,"64,20","4,6",0,1,1,0,10880,"94,19","28,14",63,51,"270,0","2,21",2,"1,2",3,"0,4",30,"9,25",109,"36,27",1,1,0,0,1,1,1,1,0,,1,"4977,2",0
1,1,"39,00","4,9",0,0,1,0,1847,"43,00","22,57",160,109,"271,0","1,85","1,8","2,3",4,"0,9",27,"10,66",94,"13,80",0,2,0,2,0,1,1,1,1,,,,
1,1,"56,00","0,43",0,0,0,0,1561,"18,00","28,93",166,91,"272,0","2,05",2,"2,1",4,"1,4",28,"5,57",101,"46,93",1,1,1,1,0,1,1,1,1,,1,435,"407,5"
1,1,"67,00",23,1,1,1,0,542,"28,00","31,25",129,72,"272,0","1,94",3,"0,7","2,4","0,8",32,"8,82",83,"43,73",1,1,1,1,0,1,0,0,0,,,,
1,0,"55,00","6,1",0,0,0,0,2177,"20,00","37,64",120,99,"274,0","2,23","2,6","5,1","4,5","1,4",33,"8,12",110,"60,90",0,0,0,0,0,1,1,0,0,,,,
1,0,"48,00","1,26",0,0,1,0,4051,"41,00","31,67",157,96,"274,0","2,39","1,5","1,5","3,7","1,2",34,"11,10",72,"37,17",0,2,0,2,0,1,1,0,1,,,,
2,0,"39,00","2,9",0,0,1,0,537,"46,00","29,55",168,102,"278,0","2,25","1,9","2,2","3,5","0,8",31,"14,75",85,"30,60",0,2,0,2,0,0,1,0,0,,,,
1,0,"56,00","26,7",1,0,0,0,1623,"29,00","20,35",129,88,"282,0","2,69","1,7","3,4","4,7",1,34,"7,16",113,"14,83",0,2,0,2,0,1,1,0,1,,1,694,"2,2"
2,1,"67,00","4,3",0,1,1,0,300,"20,00","22,79",179,96,"283,0","2,53","1,8","1,3","4,7","1,2",41,"8,28",106,"6,83",1,1,1,1,0,1,1,1,0,,,,
2,1,"61,00","3,4",0,1,1,0,2437,"28,00","32,53",142,71,"286,0","2,24","1,9","1,1","3,3","1,8",38,"9,88",95,"60,87",0,0,0,0,0,1,1,1,1,,,,
2,1,"30,00",42,1,0,0,1,1209,"16,00","21,78",140,100,"288,0","2,44","1,6","3,2","4,9","0,5",16,"4,94",108,"60,90",0,0,0,0,0,1,1,0,0,,,,
0,0,"43,00","0,27",0,0,1,1,1647,"44,00","21,85",176,104,"289,0","2,43",3,"2,5","6,5","1,3",37,"12,84",114,"60,87",0,0,0,0,1,1,1,0,1,0,,,
0,1,"57,00",2,0,1,1,0,1234,"37,00","25,72",130,70,"290,0","2,31","0,9","1,3",4,"2,1",33,"5,80",128,"60,90",0,0,0,0,1,1,0,1,0,0,,,
0,0,"68,00","3,1",0,0,1,0,3434,"24,50","25,87",131,69,"291,0","2,27","1,5","2,2","6,4","1,5",32,"8,97",108,"60,87",0,0,0,0,1,1,1,0,0,0,,,
1,0,"64,48","1,4",0,0,1,0,1952,"42,00","27,71",151,94,"292,3","2,4",2,1,"4,5","1,2",33,"8,19",98,"52,30",0,0,0,0,0,1,1,1,1,,1,361,"1,2"
1,0,"57,00",14,1,0,0,0,2471,"23,00","23,15",116,67,"293,0","2,23","2,2","0,87","5,3","2,3",38,"9,02",110,"35,37",0,2,0,2,0,0,1,0,0,,1,139,0
0,0,"27,00","0,21",0,0,0,0,1075,"27,00","22,31",136,82,"296,0","2,39","1,2","1,8","3,9","1,2",33,"6,32",99,"60,87",0,0,0,0,1,1,0,0,1,0,0,0,0
1,0,"58,00","0,87",0,0,1,0,1860,"40,00","25,61",138,82,"296,0","2,46","1,6","1,5","4,3","1,4",37,"6,79",116,"5,67",0,2,0,2,0,1,1,1,0,,1,300,0
0,0,"75,01","10,1",1,0,0,0,1681,"96,30","28,80",142,80,"297,0","2,18","1,6","2,7","6,3","1,3",35,"7,94",123,"27,77",0,0,0,0,1,,,,,,1,376,
0,0,"62,00","1,1",0,1,1,0,1794,"34,50","23,66",120,65,"298,0","2,23","1,8","1,4",3,1,37,"8,13",138,"60,90",0,0,0,0,1,1,0,1,0,0,1,3165,6
1,0,"67,00",4,0,0,0,0,1490,"20,00","27,85",177,105,"300,0","2,62","2,5","1,8","5,8","1,9",34,"5,97",126,"60,87",0,0,0,0,0,,1,0,,,,,
0,0,"72,18","16,5",1,0,1,0,2523,"37,21","26,39",166,96,"302,0","2,16",1,"2,3","7,4",1,28,"5,41",127,"36,07",1,1,1,1,1,,,,,,,,
0,0,"25,76","1,8",0,0,1,0,1719,"109,30","24,23",125,66,"303,0","2,33","2,4","3,3","5,8","0,6",39,"10,86",126,"4,80",0,2,0,2,1,0,1,0,0,,,0,0
0,1,"66,40","1,3",0,1,0,1,3483,"42,59","27,46",144,64,"305,0","2,39","1,7","2,2","5,2","1,3",32,"7,95",121,"29,07",1,1,0,0,1,1,1,1,1,,1,751,0
1,0,"66,00","7,6",0,1,0,1,1169,"27,00","23,94",145,83,"306,0","1,71","2,3","1,4","5,5","1,2",35,"5,37",89,"53,30",0,0,0,0,0,1,1,0,1,,,,
1,0,"48,00","1,4",0,0,1,0,1942,"36,00","27,44",126,76,"308,0","2,44","2,1","3,7","5,7","0,8",38,"14,83",106,"60,90",0,0,0,0,0,1,1,0,1,,,0,0
0,0,"33,00","0,2",0,0,0,0,1402,"25,00","22,04",145,90,"309,0","2,26","0,96",2,"6,2","2,5",32,"5,75",121,"60,90",0,0,0,0,1,0,0,0,0,0,,,
2,0,"33,00","8,7",0,0,1,0,555,"44,00","19,41",152,98,"310,0","2,4",1,"1,3",4,"1,3",31,"9,69",76,"14,90",0,2,0,2,0,1,0,0,0,,,,
1,0,"55,00","0,48",0,1,1,0,771,"44,00","24,54",162,108,"314,0","2,02","2,1","1,8","2,7","1,1",34,"10,71",100,"10,43",0,2,0,2,0,1,1,1,1,,,,
0,1,"55,00",4,0,1,1,0,1323,"29,00","24,54",138,72,"318,0","2,46","2,4","2,6","4,7","0,6",38,"6,79",118,"60,90",0,0,0,0,1,1,1,1,1,0,1,"969,3",0
0,0,"77,85","1,5",0,0,1,0,5387,"95,35","25,99",133,88,"319,0","2,43","1,5","1,8",4,1,38,"5,40",150,"60,87",0,0,0,0,1,1,1,1,0,,1,1276,
0,1,"57,40","1,1",0,1,0,0,2325,"62,96","30,08",166,77,"319,0","2,12","1,8","1,1","5,7","2,6",23,"4,64",106,"35,97",1,1,1,1,1,,,,,,,,
0,0,"40,00","1,3",0,0,1,0,890,"52,00","24,66",155,87,"320,0","2,15","1,4","1,1","4,4","1,3",33,"8,88",98,"60,90",0,0,0,0,1,1,1,1,1,0,1,0,0
1,0,"50,00","4,7",0,0,1,0,1769,"37,00","21,96",153,96,"321,0","2,09","2,1","1,4","5,2","1,5",32,"7,49",92,"60,90",0,0,0,0,0,1,1,0,1,,1,145,"29,2"
1,0,"61,00","0,73",0,1,1,0,2641,"40,00","27,93",124,68,"321,0","2,39","2,2","1,8","3,2",1,36,"9,41",102,"60,87",0,0,0,0,0,1,1,1,0,,1,1391,"75,1"
1,0,"22,00","10,1",1,0,1,0,1011,"47,00","20,38",142,88,"322,0","2,49","1,9","2,9","4,5","0,7",35,"12,09",95,"23,63",0,2,0,2,0,0,1,0,0,,,,
1,1,"34,00","0,6",0,0,1,0,330,"41,00","21,90",150,95,"322,0","2,55","1,8","1,8","4,5","1,2",38,"8,94",118,"29,83",0,2,0,2,0,1,1,0,0,,,,
1,1,"66,00","8,4",0,0,0,1,1290,"17,00","28,62",165,80,"323,0","1,27","1,7","4,9","3,2",1,33,"6,03",104,"60,87",0,0,0,0,0,1,1,1,1,,1,772,0
0,0,"58,21","0,91",0,0,1,0,2344,"98,84","29,44",140,95,"325,0","2,25","1,3","1,4",5,"1,1",37,"6,97",124,"45,03",1,1,0,0,1,1,1,0,0,,1,1158,"4,4"
2,0,"57,00","6,7",0,0,1,0,469,"45,00","24,02",160,100,"326,0","2,44","2,2",1,"3,7","1,5",31,"11,50",112,"6,10",0,2,0,2,0,0,1,0,0,,,,
2,0,"36,00","0,3",0,0,1,0,543,"39,00","22,79",124,76,"326,0","2,63","1,8","2,8","4,3","1,2",44,"9,23",109,"11,97",0,2,0,2,0,1,1,0,1,,,,
1,1,"75,41","0,47",0,0,1,0,2091,"31,00","30,72",160,80,"326,0","2,06","1,8","1,4","3,5","1,8",36,"7,59",104,"34,27",1,1,0,0,0,1,1,1,1,,1,1627,"111,3"
1,0,"57,00","9,8",0,1,1,0,1300,"26,00","28,03",150,85,"326,0","2,29",2,"1,5","4,8",1,34,"6,18",116,"26,93",0,2,0,2,0,0,1,1,0,,,,
2,0,"67,00",26,1,0,1,1,353,"29,00","19,02",173,88,"327,0","2,51","1,4","1,8","4,9",1,34,"8,02",94,"55,17",1,1,0,0,0,1,0,0,1,,,,
0,0,"75,87","13,3",1,0,1,1,2169,"74,42","20,60",203,109,"329,0","2,1",1,"1,2","7,3","1,3",32,"8,61",103,"24,53",0,0,0,0,1,,,,,,,,
1,0,"73,00","28,4",1,1,0,1,2353,"8,00","19,57",132,66,"329,0","2,31","1,3","0,8","5,6","3,6",28,"3,85",98,"41,27",1,1,0,0,0,1,1,1,0,,,,
2,0,"58,00","6,7",0,0,0,0,1227,"21,00","31,62",153,94,"332,0","2,55","2,6",4,"5,3","0,7",30,"8,56",86,"60,87",0,0,0,0,0,0,1,0,0,,,,
0,0,"48,28","3,7",0,0,1,,3111,,"23,66",140,85,"333,0","2,33","1,4","3,4","5,9","0,8",34,"11,54",112,"0,80",0,2,0,2,1,,,,,,,,
0,0,"70,49","5,1",0,0,1,1,4152,"74,42","26,31",157,87,"333,0","2,23","1,8","1,8","4,8","1,3",31,"9,30",122,"9,70",1,1,0,0,1,0,0,1,1,,1,2279,"92,4"
2,0,"37,00",15,1,0,1,0,300,"55,00","23,04",190,110,"334,0","2,27",2,"0,8","4,6","1,4",31,"14,29",89,"11,47",0,2,0,2,0,0,1,0,1,,,,
2,1,"47,00","3,8",0,1,1,0,1573,"31,00","25,06",169,89,"334,0","2,57","1,4","3,5",6,"1,3",39,"5,92",91,"60,87",0,0,0,0,0,,0,0,,,,,
1,0,"54,00","2,2",0,0,0,,1532,,"20,97",185,70,"337,0","2,46",2,"0,7","5,3","1,7",32,"8,50",109,"25,53",0,2,0,2,0,0,1,0,1,,,,
0,1,"79,07","5,6",0,0,1,0,1966,"44,19","35,45",160,90,"337,0","2,42","1,6","0,61","4,4","1,6",36,"6,17",107,"60,87",0,0,0,0,1,0,1,0,0,,1,805,"865,5"
2,1,"62,00",218,1,1,1,0,300,"40,00","26,23",160,60,"337,0","2,18","0,7","2,2","3,5","1,2",26,"7,91",110,"23,30",1,1,1,1,0,1,1,1,0,,,,
1,0,"52,68","1,3",0,0,1,0,1084,"30,00","27,17",143,87,"339,5","2,39","2,1","1,5","2,9","1,3",38,"10,29",103,"60,87",0,0,0,0,0,0,0,1,1,,1,1571,150
1,0,"56,00","1,1",0,0,0,0,1007,"27,00","22,24",163,83,"340,0","2,46","1,7",2,4,"1,6",36,"8,90",120,"8,83",0,2,0,2,0,0,1,1,1,,1,82,0
1,0,"63,00","6,6",0,1,0,0,1384,"22,00","26,03",124,81,"341,0","2,21","1,8","0,75","2,4","1,1",37,"4,31",109,"9,77",1,1,1,1,0,1,0,1,0,,,,
0,0,"57,40","0,65",0,0,1,0,2476,"76,74","25,95",118,79,"342,0","2,19","2,1","3,3","6,1","1,1",29,"7,68",104,"0,90",0,2,0,2,1,,,,,,,,
0,0,"56,56","2,8",0,1,1,1,2857,"94,19","22,26",135,99,"342,0","2,39","1,2",2,"4,7","2,3",38,"9,04",125,"13,73",0,0,0,0,1,1,0,0,0,,1,"703,3","61,2"
2,0,"69,00",46,1,0,0,0,355,"10,00","22,70",152,99,"344,0","2,43","1,6","1,4","6,1","1,6",29,"7,83",134,"60,87",0,0,0,0,0,1,1,0,0,,,,
0,0,"80,11",4,0,0,0,1,2800,"62,96","18,98",110,70,"348,0","2,08","1,4","1,8","7,1",1,23,"5,96",120,"60,90",0,0,0,0,1,,,,,,,,
0,0,"53,10","0,61",0,0,1,0,3637,"73,26","24,91",140,85,"348,0","2,44","1,6","2,4","4,9",1,32,"9,42",112,"60,87",0,0,0,0,1,1,1,1,1,,1,485,"137,1"
2,1,"65,00",163,1,1,1,1,636,"17,00","21,71",151,85,"348,0","2,42","1,8",2,"5,3","0,5",24,"6,13",93,"1,93",1,1,1,1,0,1,0,0,0,,,,
0,0,"51,00","1,5",0,0,1,0,1601,"60,00","29,34",150,86,"352,0","1,92","1,6","1,4","3,3","0,6",33,"9,75",122,"60,87",0,0,0,0,0,0,1,0,1,0,1,5,0
2,1,"68,00","3,9",0,1,1,0,2263,"26,50","26,42",168,83,"353,0","2,05","2,4","1,1","4,2","2,2",33,"7,62",103,"60,87",0,0,0,0,0,1,1,1,1,,,,
1,1,"45,00","11,7",1,1,1,1,2480,"31,50","25,34",163,88,"354,0","2,09","2,5","1,3","4,5",2,28,"11,10",112,"17,20",0,2,0,2,0,1,1,1,1,,1,419,2
2,0,"25,00","0,2",0,0,0,1,2026,"13,00","13,28",120,55,"355,0","2,45","1,8","1,1","4,6",2,45,"4,83",111,"32,40",0,2,0,2,0,0,0,0,0,,,,
1,0,"47,00","1,4",0,0,1,0,565,"60,00","27,22",131,71,"357,0","2,06",2,"3,9","5,4","1,4",31,"6,11",100,"60,87",0,0,0,0,0,0,1,1,0,,,,
1,1,"63,47","39,2",1,1,1,1,1217,"13,00","23,25",143,77,"358,3","2,26","0,78","1,3","4,9","1,1",,"2,74",113,"50,80",0,0,0,0,0,0,0,0,1,,,,
1,1,"68,00","25,1",1,1,0,0,3733,"23,00","23,42",165,83,"360,0","1,74","2,1","0,71",4,"1,9",27,"7,15",118,"60,90",0,0,0,0,0,0,1,1,1,,,,
1,0,"58,00","1,8",0,1,1,0,4118,"54,00","32,41",187,113,"360,0","2,4","2,5","1,6",4,"1,2",42,"10,29",97,"60,90",0,0,0,0,0,1,1,0,0,,,,
1,0,"57,00","1,9",0,0,1,0,876,"45,00","21,53",160,102,"370,0","2,51","1,5","1,5","7,3","2,7",37,"7,74",124,"10,03",0,2,0,2,0,1,1,0,0,,1,164,0
1,0,"61,00",13,1,0,0,0,2507,"18,00","30,31",126,68,"372,0","2,62","2,5","1,9","3,7","1,1",34,"10,11",95,"43,43",1,1,1,1,0,1,1,0,1,,,,
1,0,"32,00","1,9",0,0,0,0,1090,"26,00","21,26",154,103,"373,0","2,25","1,9","1,8","5,2","2,7",30,"7,21",97,"5,37",0,2,0,2,0,0,1,0,1,,,0,
0,0,"41,00","51,3",1,1,1,0,1686,"26,00","19,48",159,86,"373,0","1,75","1,8","1,9",5,"1,7",26,"6,21",127,"60,90",0,0,0,0,0,1,1,1,1,0,1,0,"18,4"
0,0,"79,88","1,2",0,0,0,0,1995,"96,30","18,27",130,80,"375,0","2,35","1,8","1,7","5,8","1,9",28,"6,46",129,"60,87",0,0,0,0,1,0,0,0,0,,1,137,0
1,1,"55,00","1,8",0,0,0,1,2721,"17,00","21,45",120,80,"381,0","2,11","1,9","1,4","5,2","2,3",25,"10,16",106,"60,87",0,0,0,0,0,1,1,0,1,,,,
0,0,"36,00","3,1",0,0,0,0,1100,"34,00","22,40",142,93,"384,0","2,27","1,9","0,94","3,3","1,5",37,"8,99",105,"60,90",0,0,0,0,0,1,1,0,0,0,,,
0,1,"68,02","6,4",0,0,1,0,1219,"72,09","25,39",128,79,"392,0","2,45","2,5",2,5,1,34,"10,57",120,"24,23",0,0,0,0,1,1,1,1,0,,1,1818,0
2,1,"64,00",3,0,1,1,1,300,"27,00","21,91",127,75,"392,0","2,61","2,4","0,9","5,2","2,6",35,"7,67",102,"2,83",1,1,1,1,0,1,0,0,0,,,,
1,1,"39,00","1,1",0,0,1,0,1774,"35,00","23,67",165,85,"395,0","1,76","3,3","0,9","4,5","1,3",28,"10,67",108,"16,77",0,2,0,2,0,1,1,0,1,,,,
0,0,"55,96","3,2",0,1,1,1,1084,"67,44","19,90",133,88,"400,0","2,17","3,4","1,4","4,9","1,1",32,"11,53",133,"9,97",1,1,1,1,1,1,1,1,1,,1,"1893,2",0
2,0,"33,00",13,1,0,0,0,2783,"19,00","24,69",136,80,"404,0","2,92","2,1","0,9","4,7","2,8",33,"7,49",111,"15,40",0,2,0,2,0,0,1,0,0,,,,
1,0,"54,00","27,9",1,1,1,1,3108,"15,00","31,14",195,95,"408,0","2,1","1,8","0,86","4,8","1,8",28,"12,04",85,"13,17",1,1,0,0,0,1,1,0,1,,,0,
1,0,"29,42","1,7",0,0,0,0,2173,,"26,71",134,87,"420,0","2,09","2,3","1,4",6,"1,1",30,"11,02",93,"60,87",0,0,0,0,0,1,0,0,1,,,0,0
0,1,"63,00","2,2",0,0,0,0,1693,"16,50","32,01",164,78,"421,0","2,29","1,9",3,"3,3","0,6",34,"8,20",110,"60,87",0,0,0,0,1,0,0,1,0,0,0,0,0
2,0,"51,00","0,7",0,0,1,0,1018,"50,00","24,27",189,80,"421,0","2,61","1,8","2,1","6,5","0,8",41,"14,10",88,"42,67",0,2,0,2,0,,1,0,,,,,
0,0,"84,46","0,82",0,1,1,0,3657,"59,30","29,06",135,60,"424,0","2,06","1,8","2,2","3,7",1,33,"5,20",118,"44,97",1,1,0,0,1,1,1,1,0,,1,4160,"170,3"
1,0,"41,00","0,64",0,0,0,0,3433,"48,00","22,34",140,80,"426,0","2,26","2,1","0,66","2,6","1,5",36,"8,33",125,"13,30",0,2,0,2,0,1,1,1,0,,,,
1,1,"61,00","6,4",0,0,1,1,4614,"14,00","21,08",199,96,"426,0","1,87","1,7","1,2","4,2","2,5",24,"6,84",90,"12,30",1,1,0,0,0,0,0,0,0,,,,
0,0,"43,83","3,7",0,0,1,0,1245,"73,26","28,69",148,95,"429,0","2,47","1,6","1,5","4,3","1,1",38,"10,55",98,"3,67",0,2,0,2,1,1,0,0,1,,,0,0
1,1,"49,00",14,1,0,0,0,533,"14,00","31,02",174,80,"431,0","1,83","2,5","1,7","4,2","1,1",29,"7,38",100,"38,00",1,1,0,0,0,0,0,0,1,,,,
0,0,"47,00","0,64",0,0,1,1,751,"48,00","19,69",131,74,"439,0","2,24","1,7","1,8","4,3","1,3",36,"6,71",105,"60,87",0,0,0,0,0,0,1,0,0,0,1,152,0
2,1,"51,00","2,6",0,0,0,0,766,"24,00","30,45",122,68,"445,0","2,44",2,"1,5","3,1","1,4",33,"6,75",109,"44,63",0,2,0,2,0,1,1,1,1,,,,
0,1,"63,75","30,2",1,0,1,0,1164,"74,42","29,62",153,86,"447,0","1,96","1,6","4,1","3,7","0,7",28,"9,34",128,"14,53",0,0,0,0,1,1,0,1,1,,1,294,"354,2"
1,1,"44,00","36,9",1,1,1,0,300,"37,00","30,23",139,68,"448,0","1,67","2,9","1,1",3,"0,9",16,"11,89",106,"12,50",0,2,0,2,0,1,1,1,1,,1,1109,"204,4"
0,1,"67,82","1,3",0,0,0,0,2315,"70,37","32,04",180,90,"450,0","2,56","1,6","1,2","3,8","1,6",30,"8,35",101,"52,07",1,1,0,0,1,0,0,1,0,,1,1863,"18,7"
0,0,"70,14","0,75",0,0,1,0,1081,"101,16","24,92",130,70,"450,0","2,18","1,4","1,5","7,3","1,7",38,"5,23",131,"60,87",0,0,0,0,1,1,0,0,0,,1,118,"382,7"
1,0,"33,00","0,2",0,0,1,0,910,"51,50","21,76",145,105,"453,0","2,54","2,2","1,4","4,7","1,3",40,"10,26",98,"1,13",0,2,0,2,0,0,1,0,0,,,,
0,0,"31,66","1,7",0,0,0,0,2341,"111,11","25,00",111,84,"454,0",2,"1,1","0,85","3,7","1,5",30,"7,13",107,"22,07",0,0,0,0,1,0,1,1,0,,,0,0
1,0,"40,00",8,0,0,1,1,2404,"24,00","18,97",134,84,"454,0","1,8","2,6","1,4","4,9","1,5",32,"9,31",119,"60,90",0,0,0,0,0,1,0,0,1,,1,2904,
2,1,"69,00","2,4",0,1,1,0,594,"28,00","28,15",165,86,"456,0","2,74","1,5","1,6","5,6","1,2",29,"11,67",107,"35,47",1,1,0,0,0,1,0,0,0,,,,
1,0,"47,10","0,38",0,0,1,1,2501,"45,00","22,77",120,71,"460,0","2,31","1,2","2,8","4,7","1,8",38,"7,21",99,"60,87",0,0,0,0,0,0,1,0,0,,,0,0
0,0,"22,00","0,42",0,0,1,0,616,"31,50","23,51",147,93,"465,0","2,46",2,"2,2","3,7","1,4",36,"11,95",117,"60,90",0,0,0,0,1,1,1,0,1,0,1,0,"1,8"
0,0,"32,00","1,6",0,0,1,0,2260,"46,50","25,13",135,87,"468,0","2,29","0,79","1,2","5,5","1,6",40,"6,88",116,"60,90",0,0,0,0,1,1,0,0,0,0,1,30,0
1,0,"48,00","0,42",0,0,1,0,1921,"37,00","23,48",170,100,"468,0","2,42","2,3","1,6","5,2","1,5",43,"13,55",119,"17,13",0,2,0,2,0,1,1,0,0,,1,69,0
1,0,"62,00","2,6",0,1,0,1,1539,"20,00","22,49",136,84,"471,0","2,33","2,6","2,2","4,8","1,2",37,"4,56",120,"26,00",1,1,0,0,0,1,1,1,1,,1,2174,24
2,1,"70,00",6,0,0,0,0,989,"17,00","31,79",149,71,"478,0","2,37","1,9",2,"5,6","1,6",29,"4,80",86,"12,83",1,1,0,0,0,1,1,0,0,,,,
1,0,"67,00",1,0,0,0,0,1826,"22,50","27,65",179,89,"483,0","2,2","2,1","1,2","7,6","2,7",29,"8,78",114,"38,37",1,1,0,0,0,1,1,1,1,,1,672,28
2,0,"49,00","0,4",0,1,1,0,997,"42,00","25,28",170,100,"485,0","2,26","2,4",1,3,"1,6",34,"15,63",115,"6,33",0,2,0,2,0,1,1,1,1,,,,
0,0,"57,00","0,2",0,0,0,0,991,"20,00","23,24",122,82,"487,0","2,51","1,1",2,"4,6","1,6",37,"7,23",135,"60,87",0,0,0,0,0,0,0,1,1,0,,,
0,0,"47,00","3,9",0,0,1,0,1342,"56,00","26,22",115,81,"489,0","2,54","2,3","2,3","4,6","0,9",38,"9,81",147,"60,87",0,0,0,0,0,0,1,0,0,0,0,0,0
2,1,"65,00",23,1,1,1,1,1393,"29,00","26,01",150,75,"489,0","2,35","3,4","3,6","6,4","0,8",37,"8,50",98,"60,90",0,0,0,0,0,1,0,0,0,,,,
0,0,"64,21","0,78",0,1,1,0,1521,"97,67","23,79",136,90,"490,0","2,01","1,3","2,9","3,8",1,34,"8,25",119,"23,13",0,0,0,0,1,0,0,0,0,,1,1179,"2157,9"
1,1,"67,59","0,76",0,1,1,0,1164,,"29,53",136,79,"490,4","2,02","2,2",3,"3,5","0,15",37,"6,81",121,"26,53",1,1,0,0,0,1,1,1,0,,1,3067,"219,3"
0,0,"69,23","77,1",1,0,1,1,2500,"67,44","23,38",90,70,"496,0","2,43","1,9","2,1","4,3","0,7",26,"10,35",100,"16,50",1,1,0,0,1,1,0,1,0,,1,1527,"18,7"
1,0,"45,00","0,4",0,0,1,0,1165,"28,00","22,16",154,84,"497,0","2,22","1,6","0,8","4,1",1,36,"9,25",126,"4,37",0,2,0,2,0,1,1,0,1,,,0,0
2,1,"65,00",13,1,1,0,1,2353,"22,00","31,99",183,79,"499,0","2,47","1,7","2,9","5,2","0,8",37,"5,80",99,"60,87",0,0,0,0,0,1,1,0,1,,,,
2,0,"61,00",88,1,1,1,0,300,,"20,76",164,97,"500,0","2,5","0,8","2,9","4,2","0,6",21,"8,60",97,"17,13",0,2,0,2,0,1,0,0,0,,,,
1,0,"60,00","4,5",0,0,1,,827,,"28,63",,,"510,0","2,26","2,6","1,3","5,7","1,2",33,"8,76",111,"60,90",0,0,0,0,0,1,1,0,1,,1,548,
0,0,"61,00","4,2",0,1,1,0,2473,"39,00","25,03",109,62,"519,0","1,63","1,8",3,"5,6","0,7",36,"11,24",132,"60,87",0,0,0,0,1,1,0,0,0,0,1,336,0
0,0,"30,00","0,2",0,0,0,0,888,"28,00","25,91",129,87,"522,0","2,27","1,3","2,2","5,2","1,4",35,"3,22",104,"60,87",0,0,0,0,0,1,0,0,1,0,0,0,0
0,0,"33,00","1,8",0,0,1,0,1850,"41,00","22,19",147,88,"522,0","2,7","2,5","1,6","3,6","1,7",39,"9,41",101,"60,87",0,0,0,0,0,,,,,,1,0,"18,9"
1,0,"49,50","10,1",1,0,1,0,1998,"43,50","28,38",162,106,"531,0","2,35","1,9","1,7","4,2","1,1",34,"9,22",95,"60,87",0,0,0,0,0,1,1,1,1,,,,
1,0,"26,00","0,75",0,0,0,0,1128,"33,00","31,98",,,"534,0","2,37","2,4","1,6","5,2","1,2",32,"7,01",123,"55,87",1,1,1,1,0,0,1,0,0,,1,48,
1,0,"26,00","0,75",0,0,0,1,1288,,"18,07",144,96,"534,0","2,37","2,4","1,6","5,2","1,2",32,"7,01",123,"60,87",0,0,0,0,0,0,1,0,0,,,0,0
0,0,"61,19","28,4",1,0,1,1,374,"55,81","23,88",112,68,"534,0","2,54","1,6","1,4","3,9","1,6",33,"8,94",118,"4,97",1,1,1,1,1,0,0,1,0,,1,7594,"144,4"
2,1,"68,00",1,0,0,0,0,788,"16,00","25,71",157,90,"541,0","2,94","1,7","1,3","4,8","2,5",39,"4,55",134,"27,43",1,1,0,0,0,0,1,1,1,,,,
1,0,"65,00","8,3",0,1,1,0,1453,"47,00","29,10",140,76,"545,0","1,84","2,9","1,8",4,"0,7",34,"8,82",99,"60,90",0,0,0,0,0,1,1,1,1,,,,
2,0,"68,00","3,5",0,0,0,0,1303,"18,00","23,57",142,76,"551,0","2,58","1,7","1,3","4,5","1,6",35,"4,16",104,"60,87",0,0,0,0,0,0,1,1,0,,,,
0,1,"65,05",4,0,0,1,1,2522,"65,12","24,44",126,77,"553,0","2,27","1,9","2,2","4,3",1,34,"10,02",104,"32,30",1,1,1,1,1,1,1,0,1,,1,3470,"918,9"
0,0,"58,46","1,1",0,0,1,0,895,"110,47","21,41",108,89,"573,0","2,44",2,"1,1","8,4","2,4",32,"8,05",130,"5,57",0,2,0,2,1,,,,,,,,
1,0,"36,00","24,9",1,0,0,1,3093,"20,00","23,11",120,63,"574,0","2,53","0,6","2,1","3,7","1,4",34,"7,91",78,"57,33",0,2,0,2,0,0,0,0,0,,,,
0,0,"37,00","9,6",0,0,0,1,8447,"30,00","27,25",102,65,"594,0","2,31",2,"2,6","8,2","1,4",36,"6,91",120,"60,90",0,0,0,0,1,1,0,1,1,1,1,,
1,1,"40,18","1,2",0,0,1,0,1776,"32,50","36,36",164,92,"594,1","1,69","2,3","1,7","3,8","0,9",26,"11,50",109,"50,63",0,0,0,0,0,1,1,1,1,,1,26,"10,7"
1,0,"72,00","17,4",1,1,1,1,1792,"32,50","22,72",138,84,"610,0","1,56","2,5","0,6","3,9","1,7",25,"10,85",87,"34,47",1,1,1,1,0,1,1,0,1,,1,620,"21,3"
0,0,"51,60","2,5",0,0,0,0,1323,"66,67","24,75",156,106,"616,0","2,39","1,5","2,4","4,2",1,35,"10,50",125,"12,07",0,2,0,2,1,1,1,1,1,,1,66,0
1,,"35,00","15,8",1,,1,1,1508,"44,00","41,78",160,98,"622,4","2,28",3,"3,8","4,4","0,7",35,,,"40,50",0,0,0,0,0,,,,,,,,
1,0,"66,00","0,64",0,1,1,0,1739,"34,00","22,65",,,"631,0","2,4","2,8","1,5","3,5","1,5",36,"9,85",99,"33,20",1,1,0,0,0,1,1,0,1,,,,
0,0,"42,00","3,7",0,0,0,0,1690,"28,00","25,95",128,72,"634,0","2,19","1,7","0,74","4,6","1,6",35,"7,51",98,"60,87",0,0,0,0,0,1,1,0,1,0,,,
0,0,"66,78",14,1,1,0,0,1659,"59,26","18,90",140,70,"640,0","1,96","1,4","0,91","4,7","1,4",26,"8,29",110,"34,63",1,1,0,0,1,1,0,1,1,,1,5384,"15,3"
0,0,"33,00","0,2",0,0,1,0,795,"51,50","22,31",139,96,"642,0","2,54","2,2","1,5","5,5","1,7",40,"11,38",115,"60,87",0,0,0,0,0,0,1,0,0,0,0,0,0
1,0,"54,00","1,5",0,0,1,0,3027,"31,00","26,03",135,97,"651,0",3,"1,9","1,9","4,2","2,2",37,"6,24",101,"60,87",0,0,0,0,0,1,1,0,1,,,,
1,0,"47,27","1,7",0,0,1,0,1728,"43,50","24,66",130,90,"660,1","2,36","3,1","0,96","2,4",1,38,"12,96",114,"60,87",0,0,0,0,0,1,0,1,1,,1,436,0
1,0,"68,62","1,9",0,1,1,1,2059,"41,00","24,63",183,75,"667,0","2,26","1,9","2,6","4,3","0,7",36,"6,97",102,"60,87",0,0,0,0,0,1,1,1,1,,,,
0,0,"80,24","6,9",0,0,1,0,3642,"65,12","27,10",148,92,"688,0","2,31","1,4","2,2","5,9",1,33,"7,17",130,"28,53",0,0,0,0,1,1,1,0,0,,1,"2902,9","2366,7"
1,0,"71,21","7,3",0,0,1,0,1642,"39,00","23,22",147,79,"688,4","2,21","2,5","1,4","4,5","1,6",37,"10,48",99,"60,87",0,0,0,0,0,1,1,0,0,,,,
0,0,"76,78",2,0,1,0,1,2272,"88,89","28,67",112,74,"695,0","2,58","1,6","1,6","5,3","1,7",32,"6,81",122,"22,63",1,1,0,0,1,1,0,1,0,,1,108,"150,8"
1,1,"69,12","37,8",1,0,0,1,458,"14,50","25,36",132,74,"716,7","2,32","2,9","1,9","3,3","1,3",28,"11,86",89,"60,87",0,0,0,0,0,1,0,1,1,,1,857,"123,8"
1,0,"52,00","10,6",1,1,1,0,1689,"40,00","22,85",163,85,"726,0","2,57","2,2","5,6","8,4","0,9",36,"10,12",111,"52,90",0,2,0,2,0,1,1,1,1,,1,1035,0
1,0,"44,25","2,4",0,0,0,0,1621,"30,00","28,03",135,94,"735,5","2,48","1,9","1,6","4,6","1,1",37,"9,64",104,"60,87",0,0,0,0,0,0,1,0,1,,,0,0
1,0,"26,00","0,3",0,0,0,0,379,"33,00","22,49",160,92,"757,0","1,8",2,"0,4","3,8","2,1",35,"16,07",84,"14,17",0,2,0,2,0,0,0,0,1,,,,
0,0,"57,25","7,7",0,0,1,1,4531,"76,74","30,46",126,90,"776,0","2,07","2,9","1,9","5,1","1,7",32,"11,91",118,"14,50",0,0,0,0,1,,,,,,,,
1,1,"72,00","25,5",1,1,1,0,2102,"44,50","28,03",120,62,"794,0","2,69","2,1","1,8","2,1","1,2",30,"9,77",92,"8,67",1,1,0,0,0,1,1,1,1,,,,
1,1,"69,00","8,8",0,1,1,0,3613,"26,00","28,41",175,79,"810,0","1,91","1,3","1,8","2,2","1,4",26,"7,85",95,"5,33",1,1,0,0,0,1,1,1,1,,,,
0,0,"63,34","45,6",1,1,0,0,2609,"72,22","24,93",130,60,"813,0","2,43",2,3,"5,5","1,1",30,"7,69",113,"14,17",1,1,1,1,1,,,,,,,,
2,1,"63,00","6,4",0,0,1,0,1035,"27,00","32,89",132,74,"824,0","2,68","1,9","2,2","6,6","2,3",33,"7,93",122,"43,67",1,1,1,1,0,1,1,1,0,,,,
1,0,"65,00",6,0,0,1,1,4604,"27,00","22,82",211,114,"829,8","2,32","1,5","1,1","3,5","1,7",35,,120,"36,57",0,0,0,0,0,,,,,,,0,0
2,1,"32,00","8,4",0,0,1,0,1462,"26,00","25,50",148,88,"835,0","2,22","3,1","1,07","3,8","1,1",21,"11,48",93,"20,83",1,1,0,0,0,1,1,0,1,,,,
1,1,"61,49","8,9",0,0,1,1,1652,"28,50","29,88",149,93,"848,7","2,31",2,"2,2",4,"1,1",35,"8,43",110,"52,97",0,0,0,0,0,1,1,1,1,,1,2962,"48,7"
1,0,"47,00",12,1,0,1,1,2353,"39,00","25,48",166,100,"853,0","3,01","2,4","1,2","3,4","0,9",32,"6,69",121,"16,77",0,2,0,2,0,1,1,0,0,,,,
2,0,"61,00",16,1,1,1,0,585,"30,00","25,88",148,93,"900,0","2,45","2,6",5,"7,5","1,2",37,"9,45",111,"60,87",0,0,0,0,0,1,1,0,1,,,,
0,0,"74,57","1,5",0,1,1,0,1506,"97,67","29,70",160,92,"900,0","2,51","1,9","1,2","5,3","1,7",42,"9,99",117,"25,40",0,0,0,0,1,0,1,0,0,,1,2260,"341,9"
0,0,"55,00","14,4",1,0,0,1,3837,"18,00","25,47",186,88,"902,0","2,4","1,6","0,7","3,4","1,3",32,"6,61",130,"60,87",0,0,0,0,0,1,1,0,1,0,1,184,"41,5"
1,0,"52,76","1,3",0,0,0,1,2714,"24,00","31,43",146,104,"914,7","2,16","2,1","2,6","4,4","1,6",37,"10,54",110,"60,87",0,0,0,0,0,0,0,1,1,,1,192,0
1,0,"25,00","1,3",0,0,1,1,310,"56,50","22,79",143,94,"990,2","2,13","1,9","0,6","4,6",2,37,"8,27",104,"53,93",0,0,0,0,0,0,1,0,1,,,,
1,0,"72,00","121,8",1,1,1,1,2480,"19,00","25,31",135,88,"1000,0","2,24","2,2","0,92","2,8",1,28,"8,29",121,"1,90",1,1,1,1,0,1,1,0,0,,,,
0,0,"52,53","3,6",0,1,1,0,2947,"110,47","23,46",122,77,"1070,0","2,71","2,4","5,4","5,4","1,1",39,"11,54",103,"8,23",0,0,0,0,1,,,,,,,,
0,0,"20,00","0,2",0,0,0,1,953,"17,00","23,98",137,85,"1090,0","2,18","1,7","1,3","4,6","1,9",35,"6,38",111,"60,90",0,0,0,0,1,0,0,1,0,0,0,0,0
2,0,"44,00","1,5",0,0,0,0,844,,"31,25",129,86,"1097,0","2,45","2,4","1,8","5,7","0,9",40,"10,87",101,"34,03",0,2,0,2,0,,1,0,,,,,
2,1,"39,00","4,3",0,0,1,0,444,"34,00","23,86",149,92,"1102,0","2,44",2,"1,7","5,5","1,4",21,"6,50",114,"60,87",0,0,0,0,0,1,1,1,0,,,,
1,0,"43,09","6,4",0,0,1,0,1513,"61,00","28,89",146,92,"1140,0","2,46","2,1","1,2","2,3","0,9",32,"9,60",98,"60,87",0,0,0,0,0,0,0,0,0,,,,
1,0,"49,00","1,2",0,0,1,0,1658,"61,00","30,79",164,107,"1250,0","2,38","2,3",1,5,"1,4",32,"10,77",83,"7,20",0,2,0,2,0,1,0,1,0,,1,12,"13,1"
1,0,"56,00","1,6",0,0,0,0,1545,"23,00","25,20",110,67,"1300,0","2,47","2,2","1,2","5,4","1,6",39,"8,94",111,"7,43",0,2,0,2,0,0,1,0,0,,1,81,184
1,0,"57,00",9,0,0,1,0,300,"33,00","26,87",153,96,"1366,0","2,38","2,1","1,5","6,4","1,6",36,"8,26",111,"18,03",0,2,0,2,0,0,1,0,1,,,,
1,0,"73,00","1,8",0,0,1,0,1250,"47,00","29,05",155,97,"1460,0","2,39","1,9","1,4","3,5",1,36,"9,32",114,"60,90",0,0,0,0,0,0,1,0,1,,,,
1,0,"38,00","0,81",0,0,0,0,1476,"16,00","16,99",153,112,"1600,0","2,33","2,4","2,2","5,1","1,2",26,"9,41",86,"60,87",0,0,0,0,0,0,0,0,1,,1,3501,"1,4"
2,1,"67,00",136,1,1,1,1,974,"15,00","21,37",110,50,"1604,0","2,23","1,5","3,2","4,2","0,8",28,"5,40",91,"60,87",0,0,0,0,0,1,1,0,0,,,,
0,0,"70,40","10,7",1,1,1,0,3918,"109,30","30,89",110,74,"1760,0","2,21","2,2","1,9","4,8","1,2",34,"8,55",126,"8,23",1,1,0,0,1,,,,,,,,
1,0,"49,00","13,9",1,0,0,1,2453,"17,00","19,75",129,112,"1780,0","2,52",4,"1,6","4,8","2,7",25,"10,95",94,"29,63",0,2,0,2,0,1,1,0,0,,1,0,"21,9"
